# Supplementary material for: Epiphytic and endophytic bacteria on Camellia oleifera phyllosphere: exploring region and cultivar effect
Source: BMC Ecol Evol. 2024 May 13;24:62. doi: 10.1186/s12862-024-02240-3 (PMC11089727; doi:10.1186/s12862-024-02240-3)
Supplement: Supplementary file 1 — Supplementary Material 1. [file 12862_2024_2240_MOESM1_ESM.zip › kegg.xlsx]

## Sheet: Epiphytes
Pathway_ID	Level1	Level2	Level3	CSHS_P_1	CSHS_P_3	CSHS_P_2	CSYX_P_1	CSXL_P_2	CSXL_P_3	CSYX_P_3	CSXL_P_1	CSYX_P_2	WCXL_P_2	WCXL_P_3	WCXL_P_1	WCYX_P_1	WCYX_P_3	WCYX_P_2	WCHS_P_3	YXHS_P_1	YXHS_P_2	YXHS_P_3	YXYX_P_1	YXYX_P_2	YXYX_P_3	YXXL_P_3	YXXL_P_2	YXXL_P_1	WCHS_P_1	WCHS_P_2
ko01210	Metabolism	Global and overview maps	2-Oxocarboxylic acid metabolism	51753.1	19708.7	19239.5	365.8	996.22	23959.2	465.5	197817	263.88	36831.7	18842.6	7023.7	143702	2468.31	51496.2	18137.8	130206	123090	110730	48147.5	25903.7	10928.5	199140	17775.2	279229	112061	406943
ko02010	Environmental Information Processing	Membrane transport	ABC transporters	181581	73045.6	65234.6	1349.3	3706.48	81768.1	1986	555781	1070.59	167157	104820	29270.6	556065	12938.3	243524	116770	546457	538849	452231	192575	105850	46052.7	882042	77399.8	1.29759e+06	830522	1.82438e+06
ko04933	Human Diseases	Endocrine and metabolic disease	AGE-RAGE signaling pathway in diabetic complications	21.33	0.33	0.014	0.014	0.014	0.014	0.014	7.67	0.014	51.33	7	1.67	59.33	0.33	29	8.67	0.33	1	2.67	6.33	1.33	1.33	1.33	2	114	11.33	74.67
ko04152	Environmental Information Processing	Signal transduction	AMPK signaling pathway	3784.91	1718.48	2456.35	28.9	75.56	2452.38	31	17512.5	24.24	4353.89	1637.1	697.64	18220.3	201.75	5863.09	1706.66	9759.06	9487.63	8399.76	4338.52	1916.01	866.33	12916	1445.11	18150.6	3251.6	25470.3
ko00525	Metabolism	Biosynthesis of other secondary metabolites	Acarbose and validamycin biosynthesis	4299.43	1561	1682.19	25.8	77.73	2172.29	28	14003.7	16.74	2747.16	1062.29	486.32	12039.1	154.83	3634.86	905.8	4874.71	4873.83	5388.7	2675.05	1508.83	582.41	7225.61	948.16	10274.7	3809.15	35211.3
ko05221	Human Diseases	Cancer: specific types	Acute myeloid leukemia	0.014	0.014	0.014	0.014	0.014	0.014	0.014	0.014	0.014	0.014	0.014	0.014	0.014	0.014	0.014	0.014	0.014	0.014	0.014	0.014	0.014	0.014	0.014	0.014	0.014	0.014	3
ko04520	Cellular Processes	Cellular community - eukaryotes	Adherens junction	0.014	0.2	0.014	0.014	0.014	0.014	0.014	0.014	0.014	0.014	0.014	0.014	0.014	0.014	1.6	0.014	74.2	45.2	45.2	62.6	7.4	4.6	114.4	9.2	73	0.4	2.8
ko04920	Organismal Systems	Endocrine system	Adipocytokine signaling pathway	4377.47	1960.67	1998.35	76.7	257.82	4830.84	115.5	28909.7	69.52	5333	2917.18	1667.58	22361	414.41	7553.11	2190.34	16731.2	17426.4	13660	5712.93	3720.19	1661.15	25750.4	2327.7	39510.4	7649.06	32923.3
ko04261	Organismal Systems	Circulatory system	Adrenergic signaling in cardiomyocytes	2.33	2.17	2.67	1	1	47	0.014	191	0.014	0.014	0.014	0.014	0.014	2	0.014	0.014	0.014	0.014	0.014	0.014	2	0.014	1	0.014	14.5	0.014	25.5
ko05143	Human Diseases	Infectious disease: parasitic	African trypanosomiasis	1651.28	533.53	229.41	9.2	21.2	311.2	12	1875.82	5.2	513.5	397.2	165.08	1766.15	54.25	738.45	345.32	1787.45	1434.16	2084.26	1084.11	519.21	229.28	3657.89	363.35	3016.3	3646.71	9124.55
ko00250	Metabolism	Amino acid metabolism	Alanine, aspartate and glutamate metabolism	46880.4	17735.6	16999.9	395.1	1148.28	24362.2	541	175286	305.21	37599.9	20942.9	8100.38	157624	2933.02	53793.3	19711.4	154596	147786	130990	55531.5	28410.7	12406.9	232558	19901.9	331094	123086	393648
ko05034	Human Diseases	Substance dependence	Alcoholism	1928.29	571.32	229.09	10.2	27.66	880.54	12	8028.42	5	309.42	246.29	134.67	1453.74	32.83	497.02	102.33	1355.95	1204.12	922.94	542.43	663.76	211.49	3796.51	379.71	5626.63	2522.56	6546.33
ko04925	Organismal Systems	Endocrine system	Aldosterone synthesis and secretion	2.33	2.17	2.67	1	1	47	0.014	191	0.014	0.014	0.014	0.014	0.014	2	0.014	0.014	0.014	0.014	0.014	0.014	2	0.014	1	0.014	14.5	0.014	25.5
ko04960	Organismal Systems	Excretory system	Aldosterone-regulated sodium reabsorption	0.33	0.67	2.67	0.014	0.014	0.014	0.014	0.014	0.014	0.014	0.014	0.014	0.014	1	0.014	0.014	0.014	0.014	0.014	0.014	1	0.014	0.014	0.014	2	0.014	12
ko05010	Human Diseases	Neurodegenerative disease	Alzheimer disease	12286.7	4687.72	4202.53	37.6	84.23	2226.42	48	23766.1	29.25	7832.25	3705.54	1062.11	25216.8	411.27	11697.3	4352.45	18162.3	17655	15588.7	7895.38	4160.05	1553.9	27608.6	2793.49	39097.1	26867.8	74746.4
ko00520	Metabolism	Carbohydrate metabolism	Amino sugar and nucleotide sugar metabolism	60461.9	21755.3	21196.8	439.6	1294.97	29958.2	537	224840	294.78	38801.5	21353.7	8494.69	172602	3223.17	54149.2	20095.2	138209	132155	135099	56244.6	27912.2	11745.5	200822	18555.9	289349	131598	446692
ko00970	Genetic Information Processing	Translation	Aminoacyl-tRNA biosynthesis	53662.7	20239.1	19575.7	359.8	952.41	23520.4	424	187210	245.95	39640.3	19122.6	7208.42	166779	2688.67	55344.8	18541.3	150051	148659	118915	55850.8	27838	12065.2	239049	19667.5	348317	106831	431431
ko00627	Metabolism	Xenobiotics biodegradation and metabolism	Aminobenzoate degradation	12316.1	4871.06	4113.52	190.8	563.98	9936.89	299.5	65511.1	176.49	12355.7	7024.87	3553.75	44113.9	1031.47	16502	5347.74	30393.1	25424.2	27350.4	10197.1	7794.57	3640.82	40964.7	5058.41	55905.5	31023.6	86506.1
ko05146	Human Diseases	Infectious disease: parasitic	Amoebiasis	451.71	175.38	191.77	6.7	8.83	352.23	2.5	3749.39	1.5	881.01	458.05	120.5	4165.24	61.08	1200.47	571.67	7193.22	7851.24	5901.41	2508.11	770.57	366.17	10486.9	651.22	16511.5	2878.35	6249.06
ko05031	Human Diseases	Substance dependence	Amphetamine addiction	1928.29	571.82	229.09	10.2	27.66	880.54	12	8029.92	5	309.42	246.29	134.67	1453.74	32.83	497.02	102.33	1355.95	1204.12	922.94	542.43	663.76	211.49	3796.51	379.71	5628.13	2522.56	6552.83
ko05014	Human Diseases	Neurodegenerative disease	Amyotrophic lateral sclerosis (ALS)	11411.2	4122.84	2729.78	46.9	127.4	3109.91	62.5	21454.8	39.43	6851.76	3309.93	1147.03	22249.7	354.35	9140.77	3324.23	32148.9	30119.5	25305.1	11478.1	5039.06	2299.38	47186.6	3911.41	68352	19587.9	55982.3
ko01523	Human Diseases	Drug resistance: antineoplastic	Antifolate resistance	8725.46	3482.65	3628.46	66.5	170.16	3783.67	86.5	28162.8	50.19	7579.84	4182.73	1418.96	31425.2	554.34	11297.9	4187.12	25408.5	23048.7	20780.3	9558.19	4912.36	2132.64	36996.4	3441.91	49875.9	25015.1	75309.3
ko04612	Organismal Systems	Immune system	Antigen processing and presentation	1701.02	705.99	694.18	8.2	22.83	743.16	12.5	6133.76	8.17	1176.25	471.36	205.91	5213.97	71.75	1642.36	408.16	3187.05	2854.28	3931.67	1403.75	631.76	281.49	3561.18	462.83	3973.62	1573.15	10368.7
ko04371	Environmental Information Processing	Signal transduction	Apelin signaling pathway	2	1	0.014	1	1	47	1	189.5	0.014	0.014	0.014	0.014	19	1	0.014	0.014	0.014	0.014	0.014	0.014	1	0.014	1	0.014	11	0.014	6
ko04210	Cellular Processes	Cell growth and death	Apoptosis	6714.91	2478.39	1489.49	8.2	18	873.88	12	9477.52	7.68	3068.33	1504.41	338.56	9032.82	136.76	4462.37	1914.07	4870.21	3807.78	3579.81	2082.03	1040.25	399.43	4986.86	762.52	7174.51	12613.9	32504.3
ko04214	Cellular Processes	Cell growth and death	Apoptosis - fly	7988.33	3049.44	1965.68	20.2	58.33	1294.89	33	13632.9	20.02	4443.42	2246.56	664.54	14905.2	251.02	6649.72	2588.81	6822.54	5346.72	5177.73	3025.59	1759.23	689.79	7577.21	1174.57	10675.4	15786.4	42023.7
ko04215	Cellular Processes	Cell growth and death	Apoptosis - multiple species	6378.14	2393.4	1309.84	6	15.5	654.68	8	8474.76	5.84	2860.33	1399.05	328.81	8668.15	132.76	4367.19	1869.16	3653.71	3233.78	2779.3	1616.78	834.58	282.6	3412.66	565.77	6066.23	12168	30471.5
ko00572	Metabolism	Glycan biosynthesis and metabolism	Arabinogalactan biosynthesis - Mycobacterium	520.4	376.17	456.52	59.5	231.63	3005.29	118.5	7624.66	68.3	1981.15	1812.92	1404.85	13430.8	378.73	3510.42	774.36	4054.43	4543.9	4419.32	1454.75	1706.81	933.49	5145.44	837.31	9709.93	1089.45	8130.96
ko00590	Metabolism	Lipid metabolism	Arachidonic acid metabolism	2338.22	915.17	975.68	14.9	37	894.81	17.5	6990.88	10.67	2227.17	942.98	336.07	7531.09	105.17	3098.04	804.39	9768.56	9159.86	8182.28	3978.44	1778.93	830.16	16196	1392.15	21379	3315.59	13172
ko00330	Metabolism	Amino acid metabolism	Arginine and proline metabolism	36663.8	14150.8	12065.5	328.1	923.94	19797	471	142943	251.73	30123.8	17967	6626.75	105499	2287.72	41833.5	16892.4	133526	130803	112323	44952.1	25727.7	10739.5	216102	17844.3	315673	120208	307543
ko00220	Metabolism	Amino acid metabolism	Arginine biosynthesis	31462.9	12216.4	10894.5	282.5	815.19	15881	411	123086	219.04	25390.5	15179.4	5900.13	104889	2093.19	37675.4	14188.8	97034.2	92042.3	80015.6	33798.8	19680.2	8569.18	150745	13483.4	212201	90941.4	269933
ko05412	Human Diseases	Cardiovascular disease	Arrhythmogenic right ventricular cardiomyopathy (ARVC)	0.014	0.014	0.014	0.014	0.014	0.014	1	0.014	0.014	0.014	0.014	0.014	0.014	0.014	0.014	0.014	0.014	0.014	0.014	0.014	0.014	0.014	0.014	0.014	0.014	0.014	2
ko00053	Metabolism	Carbohydrate metabolism	Ascorbate and aldarate metabolism	12484.7	4660.71	3143.24	95.6	240.85	5672.55	127.5	41817.7	68.36	8998.8	5700.02	1691.82	26182.8	704.81	11931.6	5902.84	32748.5	31334	29469.3	11124.2	6422.61	2799.02	51578.6	4669.1	79765	46047.1	103418
ko00791	Metabolism	Xenobiotics biodegradation and metabolism	Atrazine degradation	3728.56	1645.21	1591.47	62	186.09	1906.86	108.5	16342.8	58.45	4856.49	3366.45	1445.56	18688.3	483.59	8072.61	3004.75	10633.9	7511.34	9506.55	2505.68	2465.68	1232.34	8442.09	1524.5	8551.58	15558.8	33212.2
ko04140	Cellular Processes	Transport and catabolism	Autophagy - animal	0.014	0.014	0.014	0.014	0.014	0.014	1	0.014	0.014	0.014	0.014	0.014	19	0.014	0.014	0.014	0.014	0.014	0.014	0.014	0.014	0.014	0.014	0.014	0.014	0.014	2
ko04138	Cellular Processes	Transport and catabolism	Autophagy - yeast	955.83	422.86	346.58	6	27.2	760.5	11	4643.49	5.2	598.58	390.17	157.67	2312.73	57.33	757.27	342.84	2362.49	2760.61	1486.1	917.45	450.98	209.43	4838.68	318.69	8026.25	2830.68	8726.26
ko04360	Organismal Systems	Development and regeneration	Axon guidance	0.17	0.5	0.014	0.014	0.014	0.014	0.014	39.17	0.014	0.014	0.014	0.014	0.014	0.014	0.014	0.014	0.17	0.014	0.014	0.014	0.17	0.014	0.014	0.014	1.5	0.67	10.33
ko04361	Organismal Systems	Development and regeneration	Axon regeneration	682.43	336.19	862.59	4.2	9.16	405.21	6	7974.74	3.17	1093.33	556.27	123.24	4145.94	55.42	1693.71	583.4	2349.55	2112.15	2898.04	1292.1	662.79	274.53	4573.6	500.64	4393.97	3236.05	8390.48
ko04662	Organismal Systems	Immune system	B cell receptor signaling pathway	0.014	0.014	0.014	0.014	0.014	0.014	0.014	0.014	0.014	0.014	0.014	0.014	0.014	0.014	0.014	0.014	0.014	0.014	0.014	0.014	0.014	0.014	0.014	0.014	0.014	0.014	3
ko02030	Cellular Processes	Cell motility	Bacterial chemotaxis	47808.9	17479	13814.7	187.6	366.36	9780.55	198	83466.1	141.79	28127.1	13773	3347.84	88948.8	1500.52	41810.3	16932	119639	108256	96395.5	42581.3	18583	7897.12	159168	14500.4	252779	120130	305501
ko05100	Human Diseases	Infectious disease: bacterial	Bacterial invasion of epithelial cells	5.5	4.83	19.5	0.014	0.014	1.12	1	20.07	0.014	7	13	10.62	78.88	0.014	18	4	184.25	145.75	125.75	48	124.25	29	590	85.37	854.5	306.38	370.82
ko03070	Environmental Information Processing	Membrane transport	Bacterial secretion system	49145.3	19196	22139	308.9	636.27	17255.7	397.5	163958	221.92	42213.3	20872.6	6098.74	137341	2284.71	57933.1	21893.7	129819	114638	112439	52741.4	27898.9	11589.8	205937	20628.6	273898	134232	370954
ko03022	Genetic Information Processing	Transcription	Basal transcription factors	62.82	55.16	43.67	9	26.7	558.12	23	1285.24	7.04	230.83	170.49	122.5	1287.12	30	381.33	74	481.5	451.87	585.96	249.08	244.64	105.26	649.38	137.53	1185.01	484.33	1069.52
ko03410	Genetic Information Processing	Replication and repair	Base excision repair	23724.8	8852.33	8216.06	169.2	513.6	13636.8	213.5	86587.9	122.53	17841	8867.88	3542.59	72766.8	1269.32	25663.3	8493.95	64636.4	62298.8	56707.2	25683.3	12605.3	5462.3	98341.5	8732.84	142717	50639.1	179474
ko00362	Metabolism	Xenobiotics biodegradation and metabolism	Benzoate degradation	25634.9	10552.5	9954.59	419.9	1162.33	21297.7	631.5	130049	361.99	29116	18097.9	7728.17	101651	2301.15	38192.2	14700.3	90099.8	79583.6	79080.6	30765.1	20351.7	9262.87	142115	13974.2	174999	89309.1	220511
ko00965	Metabolism	Biosynthesis of other secondary metabolites	Betalain biosynthesis	328.09	224	429	12.5	30.53	772.46	15	5219.91	9.87	1014	477.74	215.24	3847.04	55.17	1607.75	395.58	2858.84	2856.95	2852.35	1035.4	811.73	302.68	4914.33	528.24	6116.51	1270.18	3272.08
ko04976	Organismal Systems	Digestive system	Bile secretion	95.66	12.5	4	0.014	0.014	43	1	269	0.014	31.5	12	0.014	78	1.5	30	4.67	2.5	8	2	7	6	1.5	5.5	1.5	25.67	90.33	205
ko02026	Cellular Processes	Cellular community - prokaryotes	Biofilm formation - Escherichia coli	20795.9	8035.82	8608.17	129.8	251.65	6140.77	143.5	57945.8	80.88	18016.8	8786.03	2499.8	59487.4	974.54	26422.2	9633.81	50314.1	44524.2	47431.6	19938.4	11245.4	4397.18	76634.6	7770.09	95870.9	60672.9	161283
ko02025	Cellular Processes	Cellular community - prokaryotes	Biofilm formation - Pseudomonas aeruginosa	16447.4	7254.97	10145	119.6	217.4	5778.12	156.5	69630.1	88.28	19604.5	9064.07	2601.48	55882.1	873.35	26545.3	9562.31	52280.4	48343.7	51148.4	22990.3	12920	5444.05	94131.6	9535.14	117608	54052	135710
ko05111	Cellular Processes	Cellular community - prokaryotes	Biofilm formation - Vibrio cholerae	25383.5	11000.3	13794	161.3	270.54	6495.49	176.5	70195.4	119.67	23246.8	9530.34	3198.75	80509.6	915.91	31038.6	9777.72	82510.2	75160.8	73799.9	32951.5	16761.1	6751.99	126941	12408	169855	43536.2	150449
ko00522	Metabolism	Metabolism of terpenoids and polyketides	Biosynthesis of 12-, 14- and 16-membered macrolides	0.014	0.014	0.014	0.014	0.014	0.014	0.014	0.014	0.014	0.014	0.014	1	4	0.014	4	0.014	0.014	0.014	0.014	0.014	0.014	0.014	0.014	0.014	0.014	1	5
ko01230	Metabolism	Global and overview maps	Biosynthesis of amino acids	214664	82237.4	80152.7	1616.9	4544.88	107949	2030	808303	1163.98	166311	86787.8	32626.3	694189	11810.6	237295	84264	643190	619359	541019	234865	120859	51589.9	978317	83911	1.39481e+06	506629	1.7454e+06
ko01051	Metabolism	Metabolism of terpenoids and polyketides	Biosynthesis of ansamycins	4069.75	1594.35	1107.74	24.6	47.02	2209.02	26.5	18156.4	13.4	2439.34	1333.06	352.73	10417.5	188.51	3294.98	1499.54	7004.37	6243.68	6429.32	2478.82	1436.66	614.49	10427.6	1045.2	14117.9	11724	34076.6
ko01059	Metabolism	Metabolism of terpenoids and polyketides	Biosynthesis of enediyne antibiotics	1	0.014	0.5	0.014	0.014	141.5	0.014	245.5	0.014	3.5	0.014	0.014	0.014	0.014	0.014	0.5	1	12	0.5	3.5	0.014	0.014	0.014	0.014	1	1.5	14.5
ko01110	Metabolism	Global and overview maps	Biosynthesis of secondary metabolites	580268	218059	202869	4436.6	12722.4	299378	5613	2.1229e+06	3216.01	428581	226805	88841.7	1.72771e+06	30887.7	607194	214282	1.65594e+06	1.58639e+06	1.40473e+06	607436	310985	134434	2.47741e+06	215044	3.55595e+06	1.29367e+06	4.39051e+06
ko01053	Metabolism	Metabolism of terpenoids and polyketides	Biosynthesis of siderophore group nonribosomal peptides	488.58	223.5	265.33	35.5	117.03	2459.67	64	6101.17	31.7	2315.08	2226.59	778.82	8302.08	310.74	3636.75	1892.52	8422.14	10457.3	10018.3	4891.1	2485.63	1090.47	22720.7	1471.56	24318.4	14263.4	22631.9
ko01056	Metabolism	Metabolism of terpenoids and polyketides	Biosynthesis of type II polyketide backbone	1.36	2	0.014	2	0.014	876	0.014	1069.86	0.014	2	2	6	0.014	0.014	8	0.014	1.36	0.014	6	4	1.36	2	0.014	2	0.014	5.36	13.64
ko01057	Metabolism	Metabolism of terpenoids and polyketides	Biosynthesis of type II polyketide products	10.69	0.5	11.75	1	1	67.5	0.014	858.19	0.014	7.5	1.5	1.5	14.5	1.75	15.75	0.75	5.44	15.25	8.5	40.25	11.19	2.75	41.25	4	25.26	18.94	166.82
ko01040	Metabolism	Lipid metabolism	Biosynthesis of unsaturated fatty acids	5529.34	2165.07	1855.82	52.8	170.7	3048.48	87	14500	50.04	4753.64	2854.76	1252.9	17042.8	384.91	7061.46	2445.87	7695.94	6855.42	8078.97	4141.1	2561.8	1205.7	12938.4	1708.7	14536.5	13325	34272.9
ko01055	Metabolism	Metabolism of terpenoids and polyketides	Biosynthesis of vancomycin group antibiotics	2424.63	856.17	1029.35	15.9	47.86	1609.82	15.5	10949.2	10.2	1506.49	553.64	251.66	6148.32	81.08	1895.07	467.15	2781.25	3000.97	3132.27	1651.23	875.41	325.67	4695.15	552.2	6602.83	2149.28	19175.8
ko00999	Metabolism	Biosynthesis of other secondary metabolites	Biosynthesis of various secondary metabolites - part 1	0.84	0.33	0.014	0.014	0.014	40	0.014	342.68	0.014	51.33	7	1.67	75.33	0.33	29	6.67	3.84	7	9.67	0.33	1.84	1.33	3.33	12	121	5.34	18.16
ko00998	Metabolism	Biosynthesis of other secondary metabolites	Biosynthesis of various secondary metabolites - part 2	2731.53	1009.52	1096.44	22.9	42.03	2190.6	23	9372.53	14.07	3047.6	1450.12	411.48	12008.5	201.93	4534.97	1589.64	9902.41	10054.1	10098.1	3736.12	1878.52	716.58	14492.1	1221.81	19057	9115.19	26808.3
ko00997	Metabolism	Biosynthesis of other secondary metabolites	Biosynthesis of various secondary metabolites - part 3	68	0.2	0.014	0.014	0.014	277	0.014	299	0.014	0.014	0.014	0.014	11	0.014	5.6	0.014	320.2	277.2	344.2	230.6	15.4	11.6	153.4	12.2	108	8.4	21.8
ko00780	Metabolism	Metabolism of cofactors and vitamins	Biotin metabolism	34457.5	13520.3	11035.1	186.7	510.19	13537.4	235.5	103127	138.67	23061.3	11440.8	4052.89	81016.3	1456.85	32091	11218.4	86179.6	83087.1	72624.3	31260.6	15574.2	6634.15	131126	11059.5	186538	68337.7	226006
ko00363	Metabolism	Xenobiotics biodegradation and metabolism	Bisphenol degradation	46	5	12.5	0.014	3	151.5	0.014	1397.5	0.014	6.5	5	3	6	0.014	1	0.5	53	18	65.5	3.5	2	3	2	6	11.01	9.5	46.51
ko05219	Human Diseases	Cancer: specific types	Bladder cancer	1117.2	516.33	201.5	8.2	26	614.7	10	2308.59	5	950.33	503.7	222.5	3473.87	58.58	1381.77	573.32	941.35	1139.25	1026.67	422.58	296	142.08	907.61	209.83	1782.12	2762.32	7449.12
ko05224	Human Diseases	Cancer: specific types	Breast cancer	0.014	0.014	0.014	0.014	0.014	0.014	0.014	0.014	0.014	0.014	0.014	0.014	0.014	0.014	0.014	0.014	0.014	0.014	0.014	0.014	0.014	0.014	0.014	0.014	0.014	0.014	3
ko00650	Metabolism	Carbohydrate metabolism	Butanoate metabolism	58317.2	22699.7	18389.1	588	1758.74	33803	862.5	215048	496.17	46262.3	26441.8	11788.6	182748	3647.21	62761.4	22826.8	162194	153147	140074	56242.4	32318.6	14446	233623	21955.6	333342	132339	415348
ko04625	Organismal Systems	Immune system	C-type lectin receptor signaling pathway	2	1	0.014	1	1	47	0.014	189.5	0.014	0.014	0.014	0.014	0.014	1	0.014	0.014	0.014	0.014	0.014	0.014	1	0.014	1	0.014	11	0.014	4
ko00660	Metabolism	Carbohydrate metabolism	C5-Branched dibasic acid metabolism	20205.3	7641.2	6937.17	120.7	346.09	8373.17	154	72057.4	85.22	13076.1	6706.14	2409.58	48270.2	860.36	18276.5	6665.66	45586.1	43545.4	39859.9	16751.3	8998.98	3719.97	68461.6	6043.54	97525.4	43909.2	150682
ko00232	Metabolism	Biosynthesis of other secondary metabolites	Caffeine metabolism	383	108.16	20.75	6	17	346	9	944.01	5	225.66	147	114.34	1068.66	30.16	318.25	69.84	60.41	99.08	219.15	50.56	114.91	64.16	44.78	58.38	474.75	376.83	1410.09
ko04020	Environmental Information Processing	Signal transduction	Calcium signaling pathway	45	24	135.5	1	1	191	0.014	488	0.014	15	2	4	14	1	7	0.014	4	0.014	4	0.014	1	0.014	2	0.014	21.5	0.014	32
ko00930	Metabolism	Xenobiotics biodegradation and metabolism	Caprolactam degradation	9584.79	3630.36	2124.9	122.5	443.56	6771.35	233	39572	128.29	7323.48	5216.59	2783.32	29082.2	781.58	10237.7	3527.76	12093.4	9547.87	11309.6	5456.79	5135.3	2479.62	23778.5	3171.69	26003	23703.6	60322.5
ko00332	Metabolism	Biosynthesis of other secondary metabolites	Carbapenem biosynthesis	3472.2	1385.38	1418	20.4	68.06	1733.32	27	13311.5	16.74	2718.82	1344.88	497.82	11682.7	180	4016.83	1367.64	12087.3	10164.1	10287.8	3845.11	1588.42	740.22	12153.3	1226	17682.3	7182.6	25994.6
ko04973	Organismal Systems	Digestive system	Carbohydrate digestion and absorption	228.77	13	55.04	2	3	73.62	1	1170.81	0.014	228.02	204.44	21.66	1155.47	27.5	331	273.94	2296.7	1648.97	2634.6	294.24	163.6	55.69	874.09	128.09	1661.63	1984.84	2883.8
ko00710	Metabolism	Energy metabolism	Carbon fixation in photosynthetic organisms	29678.6	11441.4	11108.4	165	430.98	12272.2	185	108273	106.96	20827.9	10011.7	3471.99	87317.3	1277.96	29172.6	10595.7	72457.2	68632.4	58192	26839.8	13193.4	5621.44	105014	9432.82	151559	60263.8	215529
ko00720	Metabolism	Energy metabolism	Carbon fixation pathways in prokaryotes	58564.7	22565.8	22357	457.3	1249.33	30306	567.5	217461	324.09	43248.1	22166	8736.02	170859	2949.18	60101.1	20801.3	170462	162758	133271	59728	30769.7	13699.7	257733	22023.7	374806	120791	453270
ko01200	Metabolism	Global and overview maps	Carbon metabolism	204866	77046.2	69721.3	1552.9	4324.44	101507	1923.5	739703	1118.35	143855	75258.1	30088.4	573623	10174.8	200408	71148.6	568348	540158	482660	204970	104197	45453.6	829869	72941.9	1.19338e+06	433215	1.49769e+06
ko04260	Organismal Systems	Circulatory system	Cardiac muscle contraction	3839.55	1485.63	1834.58	9.4	14.5	651.91	13	7353.26	9.51	3179	1321.62	339.48	8762.75	139.76	4826.92	1664.79	4500.11	4272.34	4455.86	2552.47	1287.05	435.8	6319.86	849.84	8963.64	9291.76	24372.1
ko00906	Metabolism	Metabolism of terpenoids and polyketides	Carotenoid biosynthesis	5334.58	1484.67	842.79	23.1	78.49	2044.3	31.5	13309.2	20.49	1820.24	960.42	486.65	7745.07	159.41	2692.35	900.83	11584.5	8406.57	10224.2	2970.95	1559.44	662.59	6541.68	943.13	13024.6	6439.15	29103.2
ko01503	Human Diseases	Drug resistance: antimicrobial	Cationic antimicrobial peptide (CAMP) resistance	18417.9	6931.44	7929.87	75.7	179.06	4400.78	100	51270.8	62.62	14602.6	6514.4	1936.27	48536.7	780.95	19227.4	6591.35	52297.4	51141.6	44413.8	21655.7	11203.9	4495.64	95199.7	7861.15	128183	42707.4	123428
ko04514	Environmental Information Processing	Signaling molecules and interaction	Cell adhesion molecules (CAMs)	0.66	0.66	0.014	0.014	0.014	0.014	0.014	17.34	0.014	102.66	14	3.34	126.66	0.66	58	13.34	1.66	5	7.34	0.66	2.66	2.66	3.66	9	230	3.66	27.34
ko04110	Cellular Processes	Cell growth and death	Cell cycle	0.014	0.014	0.014	0.014	0.014	0.014	1	0.014	0.014	0.014	0.014	0.014	19	0.014	0.014	0.014	0.014	0.014	0.014	0.014	0.014	0.014	0.014	0.014	0.014	0.014	2
ko04112	Cellular Processes	Cell growth and death	Cell cycle - Caulobacter	44175.6	15611.2	11713.9	169	462.09	12488.8	215	110381	117.02	22931.8	13058.2	3768.9	84743.1	1648.35	32941.6	14257.1	77182.3	69620.3	62547.2	29447.6	14231	5862.45	111064	10083.9	157956	104644	311383
ko04218	Cellular Processes	Cell growth and death	Cellular senescence	2	1	0.014	1	1	47	0.014	189.5	0.014	0.014	0.014	0.014	0.014	1	0.014	0.014	0.014	0.014	0.014	0.014	1	0.014	1	0.014	11	0.014	4
ko05230	Human Diseases	Cancer: overview	Central carbon metabolism in cancer	12890.8	4728.24	3658.1	113	371.16	8068.05	142.5	54835.5	79.91	8204.92	4770.74	2244.72	42456.7	793.4	11233.1	4040.93	42193.6	43147.3	40005.4	15173.5	7930.12	3272.18	65200.5	5115.92	94614.7	27311.9	100759
ko05142	Human Diseases	Infectious disease: parasitic	Chagas disease (American trypanosomiasis)	1698.68	490.52	198.33	8.2	22.2	316.2	11	1984.65	5.2	465.83	394.03	150.83	1761.94	56.25	744.04	335.99	1984.45	1555.95	2476.4	1399.18	378.07	176.35	2500.85	250.36	2421.45	3447.54	9003.43
ko05204	Human Diseases	Cancer: overview	Chemical carcinogenesis	13140.3	4815.28	3160.96	56	169.83	3140.76	100.5	26175.9	56.89	8679.93	4703.84	1400.03	24213	493.94	11231.3	4598.15	22033.2	16339.8	19846.1	10284.1	4749.7	2204.39	31928	3700.81	35862.2	31089.8	76247.9
ko04062	Organismal Systems	Immune system	Chemokine signaling pathway	0.014	0.2	0.014	0.014	0.014	0.014	0.014	0.014	0.014	0.014	0.014	0.014	0.014	0.014	1.6	0.014	74.2	45.2	45.2	62.6	7.4	4.6	114.4	9.2	73	0.4	5.8
ko00625	Metabolism	Xenobiotics biodegradation and metabolism	Chloroalkane and chloroalkene degradation	16158.3	6041.32	3847.09	158.2	434.95	8213.8	225.5	49850.9	122.61	11159	6977.88	2945.36	39908.2	951.52	14949.8	5984.27	41471.5	38546	32003.1	13688.7	8245.62	3818.74	63577.9	5729.46	93794.1	39489.3	97882.6
ko00361	Metabolism	Xenobiotics biodegradation and metabolism	Chlorocyclohexane and chlorobenzene degradation	8455.42	3054.64	2020.84	66.8	163.12	3384.12	98.5	30575.4	54.54	6738.33	3508.09	1341.87	20109.2	413.27	8844.92	3297.45	16362.4	14292.1	13759.2	5734.05	3929.27	1724.58	25132.6	2602.18	34343.4	20646.5	49086.8
ko05231	Human Diseases	Cancer: overview	Choline metabolism in cancer	669.43	331.23	836.09	2.2	6.83	263.54	5	5192.41	3.17	1086.83	544.27	117.24	4125.94	56.42	1641.81	587.4	3165.25	2725.35	3820.24	1393.7	568.19	250.63	4154	449.34	3680.63	2932.95	7818.11
ko04725	Organismal Systems	Nervous system	Cholinergic synapse	0.014	0.5	0.014	0.014	0.014	0.014	0.014	1.5	0.014	1	7	2	14	0.014	0.014	10	953	673	1050	80	9	2	14	11	67.5	3	17.5
ko05220	Human Diseases	Cancer: specific types	Chronic myeloid leukemia	43.32	3.66	4.34	0.014	0.014	1	0.014	0.33	0.014	5.33	3.33	0.014	11	0.014	6.34	1	1	0.014	1	2	6	0.014	4.67	0.33	3.33	10	115.51
ko04713	Organismal Systems	Environmental adaptation	Circadian entrainment	2	1.5	0.014	1	1	47	0.014	191	0.014	0.014	0.014	0.014	0.014	1	0.014	0.014	0.014	0.014	0.014	0.014	1	0.014	1	0.014	12.5	0.014	13.5
ko00020	Metabolism	Carbohydrate metabolism	Citrate cycle (TCA cycle)	44560	17223.2	17946.8	397.4	1141.9	25377.6	501.5	178582	286.13	34915.7	18383.3	7644.32	132280	2479.66	48326.4	16331.3	142765	134051	119705	52705.8	26165.5	11745.9	210492	18394.1	298852	95663.9	359359
ko05030	Human Diseases	Substance dependence	Cocaine addiction	1926.29	570.32	229.09	9.2	26.66	833.54	12	7838.92	5	309.42	246.29	134.67	1453.74	31.83	497.02	102.33	1355.95	1204.12	922.94	542.43	662.76	211.49	3795.51	379.71	5615.63	2522.56	6539.33
ko05210	Human Diseases	Cancer: specific types	Colorectal cancer	6378.14	2393.4	1309.84	6	15.5	654.68	8	8474.76	5.84	2860.33	1399.05	328.81	8668.15	132.76	4367.19	1869.16	3653.71	3233.78	2779.3	1616.78	834.58	282.6	3412.66	565.77	6066.23	12168	30474.5
ko04934	Human Diseases	Endocrine and metabolic disease	Cushing syndrome	1783.06	684.69	609.18	13.9	34.53	886.36	16	6862.08	9.87	1445.5	707.56	259.91	5049.24	88.5	2078.64	680.81	5373.68	5071.81	4390.04	1979.72	1072.33	442.84	8303.61	741.64	11944.8	4239.32	15923.7
ko00460	Metabolism	Metabolism of other amino acids	Cyanoamino acid metabolism	11407.8	4089.07	3394.76	105.3	282.37	7373.05	115	52600.2	70.96	8176.52	4284.57	1646.36	33016.8	596.18	11312.6	4116.65	29730.8	26196.6	30739.1	11579.8	5332.84	2243.72	34145.2	3690.22	49208	25130.4	79922.9
ko00270	Metabolism	Amino acid metabolism	Cysteine and methionine metabolism	60899.2	22980.8	22323.4	444.3	1176.13	28154.2	547	215670	315.03	44335.8	23587.8	8708.27	183683	3113.01	62339.8	22603.4	184560	181556	161341	67026.2	35533.1	14540	297462	24420.8	415390	143522	466963
ko04060	Environmental Information Processing	Signaling molecules and interaction	Cytokine-cytokine receptor interaction	0.014	0.014	0.014	0.014	0.014	0.014	0.014	0.5	0.014	0.014	0.014	0.014	0.014	0.014	0.014	0.014	0.014	0.014	0.014	0.014	0.014	0.014	0.014	0.014	0.014	0.014	0.014
ko04623	Organismal Systems	Immune system	Cytosolic DNA-sensing pathway	0.014	0.014	0.014	0.014	0.014	0.014	1	0.014	0.014	0.014	0.014	0.014	0.014	0.014	0.014	0.014	0.014	0.014	0.014	0.014	0.014	0.014	0.014	0.014	0.014	0.014	2
ko00473	Metabolism	Metabolism of other amino acids	D-Alanine metabolism	5338.42	2033.75	1896.95	32.1	85.06	2331.64	35	17068.3	20.08	4632.09	2409.68	705.9	17623.2	311.08	6145.52	2519.73	21988.2	24230.1	16603	8592.37	4085.33	1712.71	42079.8	2833.25	62140	16554.4	52265.8
ko00472	Metabolism	Metabolism of other amino acids	D-Arginine and D-ornithine metabolism	1493.53	549.04	428.5	5.2	8	331.53	7	2690.84	3.51	1237.34	638.69	141.33	3063.69	60.34	1505.2	805.56	4134.23	4523.15	2750.43	1289.64	745.96	260.36	7410.43	533.09	11700.2	5570.26	12801.8
ko00471	Metabolism	Metabolism of other amino acids	D-Glutamine and D-glutamate metabolism	7423.55	2822.11	2543.86	50.3	146.45	3105.26	68.5	25960.4	40.49	5701.26	2885.04	1106.56	24603.8	399.08	8027.22	2789.48	21515.8	19769.3	16010.1	7694.95	3961.04	1758.45	32405.8	2898.28	44905.4	15683	59326.3
ko03030	Genetic Information Processing	Replication and repair	DNA replication	29997.2	11457.3	11893.3	202.9	554.39	14202	249	107992	143.31	22914.8	11396.4	4079.87	97511.6	1596.42	32553.4	11261.2	88563.1	85100	74115.2	34005.2	16908.6	7141.82	136936	11834.2	197138	68331.6	252308
ko01220	Metabolism	Global and overview maps	Degradation of aromatic compounds	20596.5	8042.91	7066.88	318.2	916.02	16200.3	518	98918.2	284.97	21327.3	14441.6	5940.74	71385.6	1879.15	27921.3	10924.7	72642.9	59084.8	62912.2	23542.5	16651.1	7784.69	113794	11477.2	135405	76839.5	167452
ko05414	Human Diseases	Cardiovascular disease	Dilated cardiomyopathy (DCM)	0.014	0.014	0.014	0.014	0.014	0.014	2	0.014	0.014	0.014	0.014	0.014	3	0.014	0.014	0.014	0.014	0.014	0.014	0.014	0.014	0.014	0.014	0.014	0.014	0.014	4
ko00621	Metabolism	Xenobiotics biodegradation and metabolism	Dioxin degradation	3084.31	1353.4	1097.34	45.4	136.4	1856	78.5	8547.55	46.08	3232.41	2191.44	1011.8	13358.1	286.59	4859.72	1634.8	13311.8	13334.2	12961.8	3526.93	2745.77	1106.8	19494.7	1609.31	25618.7	9204.92	22143.1
ko04728	Organismal Systems	Nervous system	Dopaminergic synapse	1928.29	571.82	229.59	10.2	27.66	943.04	12	8205.42	5	313.92	246.29	134.67	1453.74	32.83	498.02	102.83	1356.95	1216.12	923.44	545.93	665.76	211.49	3796.51	384.71	5632.13	2524.06	6568.33
ko04320	Organismal Systems	Development and regeneration	Dorso-ventral axis formation	0.014	0.014	0.014	0.014	0.014	1	0.014	0.014	0.014	0.014	2	0.014	4	0.014	1	0.014	8	4	83	12	6	2	6	1	0.014	0.014	3
ko00982	Metabolism	Xenobiotics biodegradation and metabolism	Drug metabolism - cytochrome P450	18245.1	6721.03	4194.39	108.9	325.36	5856.45	182	40652.3	99.79	11696.6	6731.55	2380.52	35948.4	803.03	15635.3	6140.71	30851.4	24411.6	25844.7	13723.1	7187.87	3336.25	48656.2	5262.57	59125.9	42129.2	102133
ko00983	Metabolism	Xenobiotics biodegradation and metabolism	Drug metabolism - other enzymes	26586.2	9627.87	8262.98	143.6	397.51	9754.03	178.5	69397.8	99.12	18351	9477.44	3055.05	65795.2	1186.69	24133.5	9580.04	64003	60615.3	55480.4	26666.2	12268.4	5378.72	103236	9082.85	141888	64466.5	200906
ko04512	Environmental Information Processing	Signaling molecules and interaction	ECM-receptor interaction	0.66	0.66	0.014	0.014	0.014	0.014	1	17.34	0.014	102.66	14	3.34	126.66	0.66	62	13.34	1.66	5	7.34	0.66	2.66	2.66	3.66	9	230	3.66	29.34
ko01521	Human Diseases	Drug resistance: antineoplastic	EGFR tyrosine kinase inhibitor resistance	0.014	0.014	0.014	0.014	0.014	0.014	1	0.014	0.014	0.014	0.014	0.014	19	0.014	0.014	0.014	0.014	0.014	0.014	0.014	0.014	0.014	0.014	0.014	0.014	0.014	5
ko04961	Organismal Systems	Excretory system	Endocrine and other factor-regulated calcium reabsorption	0.33	0.67	2.67	0.014	0.014	0.014	0.014	0.014	0.014	0.014	0.014	0.014	0.014	1	0.014	0.014	0.014	0.014	0.014	0.014	1	0.014	0.014	0.014	2	0.014	12
ko01522	Human Diseases	Drug resistance: antineoplastic	Endocrine resistance	0.014	0.014	0.014	0.014	0.014	0.014	0.014	0.014	0.014	0.014	0.014	0.014	0.014	0.014	0.014	0.014	0.014	0.014	0.014	0.014	0.014	0.014	0.014	0.014	0.014	0.014	3
ko04144	Cellular Processes	Transport and catabolism	Endocytosis	0.014	0.5	1	0.014	0.014	0.014	0.014	2.2	0.014	14.5	0.014	2	135.33	8.5	11	4	8.08	11.08	65.31	12.15	52.08	30	52.62	10.38	113.08	25.5	150.6
ko05213	Human Diseases	Cancer: specific types	Endometrial cancer	0.014	0.014	0.014	0.014	0.014	0.014	0.014	0.014	0.014	0.014	0.014	0.014	0.014	0.014	0.014	0.014	0.014	0.014	0.014	0.014	0.014	0.014	0.014	0.014	0.014	0.014	3
ko05120	Human Diseases	Infectious disease: bacterial	Epithelial cell signaling in Helicobacter pylori infection	2622.56	1036.03	1403.93	26	49.03	779.21	36	8174.04	22.36	2880.49	1677.15	515.31	11662	226	4785.62	1807.68	10597.9	9934.13	7954.02	3016.21	2191.58	884.34	17067.6	1516.79	23271.8	11554.9	24127.9
ko05169	Human Diseases	Infectious disease: viral	Epstein-Barr virus infection	6378.14	2393.4	1309.84	6	15.5	654.68	8	8474.76	5.84	2860.33	1399.05	328.81	8668.15	132.76	4367.19	1869.16	3653.71	3233.78	2779.3	1616.78	834.58	282.6	3412.66	565.77	6066.23	12168	30474.5
ko04012	Environmental Information Processing	Signal transduction	ErbB signaling pathway	0.014	0.5	0.014	0.014	0.014	0.014	0.014	1.5	0.014	0.014	0.014	0.014	0.014	0.014	0.014	0.014	0.014	0.014	0.014	0.014	0.014	0.014	0.014	0.014	1.5	0.014	12.5
ko04915	Organismal Systems	Endocrine system	Estrogen signaling pathway	1703.02	706.99	694.18	9.2	23.83	790.16	12.5	6323.26	8.17	1176.25	471.36	205.91	5213.97	72.75	1642.36	408.16	3187.05	2854.28	3931.67	1403.75	632.76	281.49	3562.18	462.83	3984.62	1573.15	10375.7
ko00565	Metabolism	Lipid metabolism	Ether lipid metabolism	1282.43	330.34	213.81	17	43.33	723	25	4556.37	14.87	819.27	522.38	256.23	2958.79	82.77	1304.9	221.98	3319.03	3831.32	3880.36	2215.02	1151.87	475.33	9089.18	683.66	10536.1	1663.45	4621.92
ko00642	Metabolism	Xenobiotics biodegradation and metabolism	Ethylbenzene degradation	713.5	412.06	623.19	35.5	122.83	1499.96	60	6414.12	33.51	2147.75	1519.99	767.24	8902.91	225.25	3149.79	1145.59	5398.31	5358.93	4777.22	2049.21	1383.74	671.02	8211.69	859.17	11622.2	5101.74	13249.5
ko03460	Genetic Information Processing	Replication and repair	Fanconi anemia pathway	0.014	0.014	0.014	0.014	0.014	0.014	5	0.014	0.014	0.014	0.014	0.014	38	0.014	0.014	0.014	0.014	0.014	0.014	0.014	0.014	0.014	0.014	0.014	0.014	0.014	10
ko00061	Metabolism	Lipid metabolism	Fatty acid biosynthesis	43308.9	16717.2	13620.7	313.4	904.45	23190.5	391	161070	232	29907.4	15670.9	6296.65	115524	2180.43	42334.6	14764.5	121851	122118	102984	43588	21696.8	9457.02	188149	15175.6	280780	90226.6	308432
ko00071	Metabolism	Lipid metabolism	Fatty acid degradation	36797.8	15499.1	11929.2	522.2	1660.76	30375	820.5	172880	469.59	35523	21513	10751.8	138782	3048.83	48597.1	16546.2	100884	94277.7	82261.8	34968.8	23032.7	10979.3	150333	15419	212670	84954.7	253018
ko00062	Metabolism	Lipid metabolism	Fatty acid elongation	3	0.33	2	0.014	0.014	0.014	0.014	6.67	0.014	2	0.014	0.014	6	0.014	14	0.014	246	232	299	168	8	7	41	3	30	5	63.33
ko01212	Metabolism	Global and overview maps	Fatty acid metabolism	63183.4	25201.5	20855.6	596.1	1803.14	40679.8	831.5	263814	491.52	50648.3	27245.8	12188.7	194260	3775.84	70226	23794.7	169227	166042	143631	61158.8	33391.7	15051.7	256212	23041.7	374525	130085	437924
ko04664	Organismal Systems	Immune system	Fc epsilon RI signaling pathway	0.014	0.014	0.014	0.014	0.014	0.014	0.014	0.014	0.014	0.014	0.014	0.014	0.014	0.014	0.014	0.014	0.014	0.014	0.014	0.014	0.014	0.014	0.014	0.014	0.014	0.014	3
ko04666	Organismal Systems	Immune system	Fc gamma R-mediated phagocytosis	0.17	0.7	1	0.014	0.014	0.014	0.014	39.67	0.014	0.5	0.014	0.014	0.014	0.5	2.6	0.014	74.37	45.2	45.2	62.6	7.57	4.6	114.4	9.2	73	2.57	19.63
ko04216	Cellular Processes	Cell growth and death	Ferroptosis	4215.52	1812.36	1721.04	75.4	250.82	4487.28	114.5	27833	69.18	4815.84	2773.9	1612.25	20976.4	411.32	6831.06	1953.68	19291	21669.6	16228.9	6770.57	4334.35	1842.44	35249.5	2641.84	52534.8	8812.61	34899.4
ko02040	Cellular Processes	Cell motility	Flagellar assembly	56177.2	20706	17124.5	226.4	420.33	12821.2	145	128347	121.49	38630.3	15654.1	4572.98	122714	1662.98	58737.7	19765.5	153772	143449	134689	54386.5	23111.9	9465.38	187848	17508	304304	110835	342237
ko00944	Metabolism	Biosynthesis of other secondary metabolites	Flavone and flavonol biosynthesis	330	96	40	1	0.014	3	0.014	49	0.014	29	4	4.33	155.17	7	28	4	108.32	119.82	173.24	45.6	82.82	33	209.81	44.85	791.32	107.33	670.34
ko00941	Metabolism	Biosynthesis of other secondary metabolites	Flavonoid biosynthesis	4.83	1.33	2.25	1	1	54.5	0.014	380.67	0.014	51.33	7	1.67	66.54	2.33	30	6.67	1.83	3.71	6.53	2.26	5.47	1.76	22.04	3.07	170.93	4.33	73.3
ko05418	Human Diseases	Cardiovascular disease	Fluid shear stress and atherosclerosis	17479.7	6616.61	5454.65	84.1	216.45	5351.13	113	44518.6	68.2	12289.2	5915.07	1825.67	40932.7	689.44	16068.1	5983.71	34382.3	31629.7	32303.9	16246.6	7275.98	3241.7	57810.1	5500.49	71991.6	37904.8	115534
ko00364	Metabolism	Xenobiotics biodegradation and metabolism	Fluorobenzoate degradation	5217.08	1879.97	1102.3	56.2	153.89	2612.72	87	21881.7	48.63	4043.83	2276.29	1024.06	13266.7	293.09	5480.75	1668.32	7917.45	5058.24	5993.6	2970.58	2637.87	1273.4	14315.9	1748.5	12204.7	9462.34	26097.8
ko04510	Cellular Processes	Cellular community - eukaryotes	Focal adhesion	0.014	0.014	0.014	0.014	0.014	0.014	1	0.014	0.014	0.014	0.014	0.014	0.014	0.014	4	0.014	0.014	0.014	0.014	0.014	0.014	0.014	0.014	0.014	0.014	0.014	5
ko00790	Metabolism	Metabolism of cofactors and vitamins	Folate biosynthesis	40551.5	15312.1	15401.5	272.8	690.24	16627.5	313	127967	189.71	30969.4	15183.3	5572.97	116241	1931.94	45918.3	15035.2	122145	118110	99830.6	44248.2	23065.2	9661.96	187624	15876.3	269283	83909.1	295862
ko04068	Environmental Information Processing	Signal transduction	FoxO signaling pathway	5364.42	2001.09	1735.52	45	127.13	2621.38	67.5	14406	39.49	4113.84	2341.23	902.81	13599.8	285.5	5156.21	1950.61	23207.3	21497	18952	8307.2	3730.15	1742.44	34713.1	2803.14	49545.1	12492.9	35945.8
ko00051	Metabolism	Carbohydrate metabolism	Fructose and mannose metabolism	27757.4	9633.86	9747.05	246.7	650.56	14794.9	274.5	115642	151.11	18718.4	10948.3	4089.31	91325.1	1653.53	26801.9	10860.1	68458.4	60297.6	66843	26037.2	12379.5	5324.98	82853.9	8362.75	116106	73445.2	229023
ko00365	Metabolism	Xenobiotics biodegradation and metabolism	Furfural degradation	22	7.69	23.89	4.5	2.33	203	5.5	2790.02	2.89	410.03	198.61	27.14	496.69	19.53	426.14	261.97	757.86	538.29	1226.85	317.85	484.36	172.83	1307.36	303.83	4987.02	2020.03	3113.12
ko04727	Organismal Systems	Nervous system	GABAergic synapse	6251.25	2553.3	1626.03	54.5	175.15	3560.05	87.5	23562.6	42.52	4515.5	3092.65	1179.15	19543.8	430.91	6668.25	2898.78	16081.9	14840.3	13584.9	5806.72	3627.93	1558.39	24957.4	2550.42	36593.2	22111.5	53222.2
ko00052	Metabolism	Carbohydrate metabolism	Galactose metabolism	25343	9036.46	7132.89	178.6	551.07	13472.6	199	106067	98.9	14360.7	9013.29	3248.98	77868	1520.43	20880.1	8977.61	63461.3	57555.7	71961.6	24084.2	11092.2	4582.84	74723.2	7177.66	104225	65746.5	191936
ko04540	Cellular Processes	Cellular community - eukaryotes	Gap junction	0.014	0.014	0.014	0.014	0.014	0.014	0.014	0.014	0.014	0.014	0.014	0.014	0.014	0.014	0.014	0.014	0.014	0.014	0.014	0.014	0.014	0.014	0.014	0.014	0.014	0.014	3
ko04971	Organismal Systems	Digestive system	Gastric acid secretion	2.33	2.17	2.67	1	1	47	0.014	191	0.014	0.014	0.014	0.014	0.014	2	0.014	0.014	0.014	0.014	0.014	0.014	2	0.014	1	0.014	14.5	0.014	25.5
ko05226	Human Diseases	Cancer: specific types	Gastric cancer	0.014	0.014	0.014	0.014	0.014	0.014	0.014	0.014	0.014	0.014	0.014	0.014	0.014	0.014	0.014	0.014	0.014	0.014	0.014	0.014	0.014	0.014	0.014	0.014	0.014	0.014	3
ko00281	Metabolism	Metabolism of terpenoids and polyketides	Geraniol degradation	7672.67	3316.16	2556.33	116.6	407.02	6822.74	201	36941.5	112.58	8383.57	5100.62	2581.65	31045.3	719.58	11104.2	3709.55	20139.7	18350.3	17786.5	8006.79	5137.81	2527.93	31168.3	3454.77	40317.7	20034.1	56932.6
ko05214	Human Diseases	Cancer: specific types	Glioma	2	1.5	0.014	1	1	47	0.014	191	0.014	0.014	0.014	0.014	0.014	1	0.014	0.014	0.014	0.014	0.014	0.014	1	0.014	1	0.014	12.5	0.014	16.5
ko04922	Organismal Systems	Endocrine system	Glucagon signaling pathway	12590.6	4905.71	4497.26	115.1	364.33	8104.54	141.5	54316.4	82.57	9403.67	5087.41	2380.78	48883.8	806.66	13046.8	4562.63	37873	39493.3	34483.6	14510.2	7609.14	3159.47	59930.3	4857.04	86544	23799.1	97348.5
ko00966	Metabolism	Biosynthesis of other secondary metabolites	Glucosinolate biosynthesis	5209.67	1914.39	1862.01	28.8	78.72	2315.01	32	20934	17.25	3231.66	1461.36	554.82	12934.5	192.92	4340.72	1425.45	9071.64	8951.8	8383.36	3874.32	2033.69	802.46	14722.4	1347.25	20419.9	8796.49	41492.7
ko04724	Organismal Systems	Nervous system	Glutamatergic synapse	6224.75	2527.47	1608.53	49	158.15	3271.22	78	23114.7	37.35	4337.5	2942.32	1066.32	18101.1	396.91	6384.75	2827.28	14829.3	13860.5	12055	5527.72	3499.43	1487.23	24840.4	2486.43	36274.5	22043.5	52903.9
ko00480	Metabolism	Metabolism of other amino acids	Glutathione metabolism	42302.2	15699.8	12191.2	214.9	549.07	13820.7	269	103189	160.09	26009.3	13091.5	4428.99	84540.9	1525.97	35886.4	13606.1	81130.7	69411.1	77304.8	30923.4	15581.4	6524.33	103583	11254.3	137724	88842.9	257894
ko00561	Metabolism	Lipid metabolism	Glycerolipid metabolism	16572.9	6561.47	5930.99	178.1	515.92	11390.5	230.5	72917.2	128.23	14927.8	9200.17	3426.85	65128.1	1363.5	21050.5	8520.73	66473.6	65312.4	57578.1	21822	12273.7	5375.77	103265	8414.79	149347	55179.7	156764
ko00564	Metabolism	Lipid metabolism	Glycerophospholipid metabolism	35632.4	13263.9	12159.1	235.1	645.69	14044.9	298	103914	169.68	25132.4	13455.1	4927.97	98567.9	1821.71	37098.5	12752.8	105732	105601	90057.8	39124.5	20310.3	8585.24	176042	14008.4	248083	82660.9	252983
ko00260	Metabolism	Amino acid metabolism	Glycine, serine and threonine metabolism	62813.8	23493.7	21851.2	527.2	1442.76	33337.4	680	227185	372.66	51172	28431.1	10426.1	195505	3725.6	71780.2	27470.3	195886	191700	161006	73189.2	39058.5	16613.5	320115	27069	460821	177636	532950
ko00010	Metabolism	Carbohydrate metabolism	Glycolysis / Gluconeogenesis	62491.1	24343.8	22241.4	586.7	1751.15	37849.6	747	255848	418.69	48421.3	26529.7	11567.6	222430	3934.74	67785.1	23645.2	193833	190898	169340	72242.3	37984.8	16594.7	300152	25631.5	429464	136420	477653
ko00531	Metabolism	Glycan biosynthesis and metabolism	Glycosaminoglycan degradation	2724.73	936.89	913.75	17.2	49.35	1884.08	14.5	18128.2	8.37	1822.17	904.53	292.74	7497.58	126	2557.13	947.91	5993.77	5117.62	5059.24	2921.94	1053.71	496.87	7582.08	822.58	11418.6	5955.03	19719.2
ko00604	Metabolism	Glycan biosynthesis and metabolism	Glycosphingolipid biosynthesis - ganglio series	587.18	154.86	145.33	1	5.33	477.29	1	4593.01	0.014	303	223.5	26.5	1733.83	24.25	398.85	268.42	1030.05	862.7	1387.95	762.35	144	60.85	1099.53	133.95	1574.09	2250.65	5259.83
ko00603	Metabolism	Glycan biosynthesis and metabolism	Glycosphingolipid biosynthesis - globo and isoglobo series	1765.88	534.69	436.33	5	24.66	1143.82	3	10910.7	0.014	779.5	625	91.33	4802.42	106	1127.35	803.17	3225.48	2475.02	4156.47	1072.46	263.46	107.96	1650.27	270.57	2949.11	6483.93	16640.7
ko00630	Metabolism	Carbohydrate metabolism	Glyoxylate and dicarboxylate metabolism	89920.2	34905.7	28426.6	671.2	1756.86	40003.6	842	275088	493.64	62351.2	33388.3	12742	222012	4079.05	86257.9	32738.2	217017	208202	176040	78747.4	42357.4	18475.2	329198	30196.7	484861	202747	616698
ko04912	Organismal Systems	Endocrine system	GnRH signaling pathway	2	2	1	1	1	47	0.014	193	0.014	0.5	0.014	0.014	0.014	1.5	1	0.014	0.014	0.014	0.014	0.014	1	0.014	1	0.014	12.5	1.5	32.5
ko04935	Organismal Systems	Endocrine system	Growth hormone synthesis, secretion and action	0.014	0.014	0.014	0.014	0.014	0.014	0.014	0.014	0.014	0.014	0.014	0.014	0.014	0.014	0.014	0.014	0.014	0.014	0.014	0.014	0.014	0.014	0.014	0.014	0.014	0.014	3
ko04066	Environmental Information Processing	Signal transduction	HIF-1 signaling pathway	11756.7	4441.41	4204.79	113.5	346.86	7513.2	138.5	54881.9	77.92	8457.33	4748.58	2110.46	42608.3	787.99	11554.6	4016.84	39756.6	38866.7	36654.3	15304.7	7244.68	3195.25	59199.4	4890.45	82570.6	24971.3	102823
ko04640	Organismal Systems	Immune system	Hematopoietic cell lineage	18	22.5	8.5	4	16	75.5	10	71.5	5	118	132	103	925	28.5	244	53.5	48.5	77	122.5	22.5	99	57.5	17.5	37.5	84	48.5	167.5
ko05161	Human Diseases	Infectious disease: viral	Hepatitis B	6378.14	2393.4	1309.84	6	15.5	654.68	9	8474.76	5.84	2860.33	1399.05	328.81	8687.15	132.76	4367.19	1869.16	3653.71	3233.78	2779.3	1616.78	834.58	282.6	3412.66	565.77	6066.23	12168	30476.5
ko05160	Human Diseases	Infectious disease: viral	Hepatitis C	6378.14	2393.4	1310.84	6	15.5	654.68	9	8474.76	5.84	2860.33	1399.05	328.81	8687.15	132.76	4367.19	1869.16	3653.71	3233.78	2779.3	1616.78	834.58	282.6	3412.66	565.77	6066.23	12168	30519.5
ko05225	Human Diseases	Cancer: specific types	Hepatocellular carcinoma	11662.5	4231.26	2844.78	37.5	90.2	1804.02	58.5	17718.9	34.92	7219.01	3652.99	900.77	17918.9	350.03	9015.68	3820.22	17951.5	15376.2	17043.8	9456.26	4188.85	1823.61	33382.9	3216.71	37612.5	28338.8	68603
ko05168	Human Diseases	Infectious disease: viral	Herpes simplex virus 1 infection	6378.14	2393.73	1309.84	6	16.83	743.35	10	10305.4	5.84	2860.33	1399.05	328.81	8687.15	132.76	4367.19	1869.16	3653.71	3233.78	2779.3	1616.78	834.58	282.6	3412.66	565.77	6069.57	12168	30475.5
ko04391	Environmental Information Processing	Signal transduction	Hippo signaling pathway - fly	3	1	6	0.014	0.014	0.014	0.014	0.014	0.014	0.014	0.014	0.014	0.014	0.014	0.014	0.014	0.014	0.014	0.014	1	0.014	0.014	0.014	0.014	0.014	0.014	0.014
ko00340	Metabolism	Amino acid metabolism	Histidine metabolism	27944.5	10765.1	10604.4	273.5	741.85	17202.4	345	107128	198.07	24371.2	13514.7	5116.73	92864.4	1799.28	35284.7	12665	95393.5	93349.5	79692.7	34418.7	18215.7	7917.9	150057	12681.7	219203	79109.3	251034
ko03440	Genetic Information Processing	Replication and repair	Homologous recombination	38420.1	14868.2	16611.4	275.1	750.87	18504	324.5	140927	200.85	30218.3	14868.6	5497.33	130864	2108.17	42631.9	14333.1	111719	105787	92925.1	42732.5	21333.7	9273.93	170176	15090.5	240350	81570.7	322772
ko05166	Human Diseases	Infectious disease: viral	Human T-cell leukemia virus 1 infection	0.014	0.014	0.014	0.014	0.014	0.014	3	0.014	0.014	0.014	0.014	0.014	47	0.014	0.014	0.014	0.014	0.014	0.014	0.014	0.014	0.014	0.014	0.014	0.014	0.014	6
ko05163	Human Diseases	Infectious disease: viral	Human cytomegalovirus infection	6380.14	2394.4	1309.84	7	16.5	701.68	9	8664.26	5.84	2860.33	1399.05	328.81	8668.15	133.76	4367.19	1869.16	3653.71	3233.78	2779.3	1616.78	835.58	282.6	3413.66	565.77	6077.23	12168	30480.5
ko05170	Human Diseases	Infectious disease: viral	Human immunodeficiency virus 1 infection	6380.31	2394.4	1309.84	7	16.5	701.68	8	8701.93	5.84	2860.33	1399.05	328.81	8668.15	133.76	4367.19	1869.16	3653.88	3233.78	2779.3	1616.78	835.75	282.6	3413.66	565.77	6077.23	12168.6	30476.3
ko05165	Human Diseases	Infectious disease: viral	Human papillomavirus infection	2242.11	790.86	914.76	14.2	36.03	872.28	20	6939.53	8.37	1597.25	859.45	286.49	7360.89	123.5	2380.29	930.16	5105.86	5724.14	4692.27	2112.54	1273.83	464.59	9830.24	813.1	14914.6	6586.59	20400.3
ko05016	Human Diseases	Neurodegenerative disease	Huntington disease	16030.6	6093.75	5076.94	56.7	139.53	3242.67	79.5	30429	46.56	11100.4	5257.37	1584.6	34826	578.77	15870.8	5936.57	30414.4	29077.3	27230	12843.5	5803.39	2385.77	43201.9	4182.53	60955.9	34223.3	94491.2
ko05410	Human Diseases	Cardiovascular disease	Hypertrophic cardiomyopathy (HCM)	193.65	14.32	10.92	0.014	1	47	2	280	0.014	53.83	29.33	0.014	145	4	73.34	10.67	638	440	749	483	33	23	564.67	29.83	450.33	172.33	592.59
ko04657	Organismal Systems	Immune system	IL-17 signaling pathway	1701.02	705.99	694.18	8.2	22.83	743.16	12.5	6133.76	8.17	1176.25	471.36	205.91	5213.97	71.75	1642.36	408.16	3187.05	2854.28	3931.67	1403.75	631.76	281.49	3561.18	462.83	3973.62	1573.15	10368.7
ko00901	Metabolism	Biosynthesis of other secondary metabolites	Indole alkaloid biosynthesis	13	6.16	27.5	2	2.33	141.67	1	2784.33	0.014	10.5	19	8	56	0.014	55.5	6	212	112	175	44	112	32	552.5	73	852.34	308	601.5
ko04750	Organismal Systems	Sensory system	Inflammatory mediator regulation of TRP channels	2	1.5	0.014	1	1	47	0.014	191	0.014	0.014	0.014	0.014	0.014	1	0.014	0.014	0.014	0.014	0.014	0.014	1	0.014	1	0.014	12.5	0.014	13.5
ko05164	Human Diseases	Infectious disease: viral	Influenza A	6378.31	2393.6	1310.84	6	15.5	654.68	9	8512.43	5.84	2860.33	1399.05	328.81	8687.15	132.76	4368.79	1869.16	3728.08	3278.98	2824.5	1679.38	842.15	287.2	3527.06	574.97	6139.23	12169	30520.1
ko00562	Metabolism	Carbohydrate metabolism	Inositol phosphate metabolism	11222.5	4007.17	3307.48	146.4	431.47	7410.69	205	46342.5	114.76	10231.9	7242.88	2710.29	37833.9	987.02	15783	6953.56	36674.2	35032.1	33441.3	12483.5	6790.63	3127.47	51381.1	4593.58	72032.4	45894.3	102023
ko00981	Metabolism	Metabolism of terpenoids and polyketides	Insect hormone biosynthesis	4245.16	1826.01	1058.5	46	119.09	3211.75	52.5	16613.5	29.16	3202.52	2057.95	710.32	10165.4	265.18	4108.59	1922.84	15283.4	15781	12299.4	4620.12	2642.75	1168.5	25297.9	1897.31	38869.9	14402.1	36647.1
ko04931	Human Diseases	Endocrine and metabolic disease	Insulin resistance	4911.34	1807.91	1749.69	37.1	113.99	2851.36	48.5	19432.3	27.53	3863.76	2009.91	814.81	17007.2	280.42	5441.44	2006.31	9916.29	9262.81	8696.49	4026.3	2120.1	923.34	13591.1	1454.64	19378	9960.73	37112.1
ko04911	Organismal Systems	Endocrine system	Insulin secretion	0.33	1.17	2.67	0.014	0.014	0.014	0.014	1.5	0.014	0.014	0.014	0.014	0.014	1	0.014	0.014	0.014	0.014	0.014	0.014	1	0.014	0.014	0.014	3.5	0.014	21.5
ko04910	Organismal Systems	Endocrine system	Insulin signaling pathway	3348.72	1453.18	1629.76	28.4	82.06	1901.16	38	13744.3	21.92	3570.84	1797.29	709.97	15416.1	213.84	5242.97	1898.57	9645.27	9169.38	7480.48	3376.23	1869.95	782.57	12379	1257.15	17644.3	7088.32	23399.2
ko00943	Metabolism	Biosynthesis of other secondary metabolites	Isoflavonoid biosynthesis	30.67	7	32	0.014	0.014	1	0.014	45	0.014	48	21	9	55	0.014	41	15	102.08	552.08	134.31	130.15	156.08	33	1719.62	63.38	2239.08	237	414
ko00950	Metabolism	Biosynthesis of other secondary metabolites	Isoquinoline alkaloid biosynthesis	4343.53	1400.52	1343.52	25.4	46.19	1555.08	29	17575.8	13.21	2506	1470.97	361.99	8512.92	156	3342.59	1529.58	9073.76	7648.96	7243.48	3153.06	1999.83	740.93	14605.8	1410.55	20279.9	13092.3	32679.4
ko04630	Environmental Information Processing	Signal transduction	Jak-STAT signaling pathway	0.014	0.014	0.014	0.014	0.014	0.014	0.014	0.014	0.014	0.014	0.014	0.014	0.014	0.014	0.014	0.014	0.014	0.014	0.014	0.014	0.014	0.014	0.014	0.014	0.014	0.014	3
ko05167	Human Diseases	Infectious disease: viral	Kaposi sarcoma-associated herpesvirus infection	6380.14	2394.4	1309.84	7	16.5	701.68	8	8664.26	5.84	2860.33	1399.05	328.81	8668.15	133.76	4367.19	1869.16	3653.71	3233.78	2779.3	1616.78	835.58	282.6	3413.66	565.77	6077.23	12168	30475.5
ko05134	Human Diseases	Infectious disease: bacterial	Legionellosis	15123.8	5542.72	4603.99	71.5	211.45	5670.69	101	47067.1	55.5	10633.2	5710.85	1731.37	35358.2	672.84	15295.3	6282.29	30642.8	26888.8	23803.8	11312	5660.14	2369.88	39316.6	4034.66	60233	40363	111057
ko05140	Human Diseases	Infectious disease: parasitic	Leishmaniasis	0.014	0.014	0.014	0.014	0.014	0.014	1	0.014	0.014	0.014	0.014	0.014	19	0.014	0.014	0.014	0.014	0.014	0.014	0.014	0.014	0.014	0.014	0.014	0.014	0.014	2
ko00903	Metabolism	Metabolism of terpenoids and polyketides	Limonene and pinene degradation	8869.39	3750.75	2384.24	127.4	429.95	8029.49	210.5	39354.1	114.88	8230.84	5500.82	2694.82	31621.2	813.59	11344	4231.4	21857.1	21065.3	18785	7830.36	5576.74	2650.15	34944.2	3651.77	50004.8	26009.9	68302.9
ko00591	Metabolism	Lipid metabolism	Linoleic acid metabolism	172.16	150.99	204.08	14.5	50.5	458	30.5	2504.51	16.5	982.16	685.75	343.67	3751.08	107.16	1437	279.26	2294.08	1361.5	2503.59	1186.16	652.33	389.91	3454.49	454.08	2483.67	621.15	3340.85
ko00571	Metabolism	Glycan biosynthesis and metabolism	Lipoarabinomannan (LAM) biosynthesis	457.01	320.47	205.5	56.5	234.83	3955.34	110.5	10790.7	63.83	1905.47	1677.33	1281.69	12205.1	343.64	3348.31	720.36	1272.51	1265	1957.36	609.64	1456.51	778.64	1253.64	668.83	3866.19	1120.48	4321.21
ko00785	Metabolism	Metabolism of cofactors and vitamins	Lipoic acid metabolism	3913.62	1509.4	1542.48	33.4	88.59	1934.57	36.5	16146.3	22.44	3266.42	1663.06	678.56	11478.7	216.5	4519.03	1495.5	16914.8	16485	13097.5	5697.73	2738.9	1218.27	25865.4	1934.12	37592.1	8292	35507.8
ko00540	Metabolism	Glycan biosynthesis and metabolism	Lipopolysaccharide biosynthesis	25945.8	10934.2	12141.3	109.2	134.67	5226.29	104	77025	72.1	19815.3	8239.77	2323.77	61633.2	838.31	29901.8	9024.65	32925	30910.7	32696.7	16150.8	10872.3	4126.98	63978.4	7459.71	75155.4	48456.7	185119
ko04720	Organismal Systems	Nervous system	Long-term potentiation	2	1.5	0.014	1	1	47	0.014	191	0.014	0.014	0.014	0.014	0.014	1	0.014	0.014	0.014	0.014	0.014	0.014	1	0.014	1	0.014	12.5	0.014	13.5
ko04211	Organismal Systems	Aging	Longevity regulating pathway	4923.34	1773.09	1408.02	37	101.43	1969.71	56	12419.5	32.12	3246.01	1956.24	706.73	10299.6	242	4063.46	1587.61	21826.2	20324.7	18089.5	7758.2	3402.98	1579.61	33444.6	2565.56	47760.3	12293.9	34065.6
ko04213	Organismal Systems	Aging	Longevity regulating pathway - multiple species	10838.8	3941.8	3438.46	85.9	258.66	4758.58	130.5	31533.8	77.02	7682.82	4400.03	1827.55	25678.3	600.66	9688.14	3744.01	34504.7	31885.8	29840.4	12555.9	5869.46	2772.79	50154.7	4261.13	72299.3	25656.1	75237.5
ko04212	Organismal Systems	Aging	Longevity regulating pathway - worm	23551.8	8659	7161.78	131.8	372.91	9292.16	181.5	69475.3	107.53	16697.2	8717.73	2786.65	53496.6	1034.86	22107.2	8473.22	57951.8	50857.2	51256.5	24226	10848.9	4884.5	86798.7	8119.35	114339	56308.2	164337
ko00300	Metabolism	Amino acid metabolism	Lysine biosynthesis	27132.3	10385.8	10249.5	196.8	570.15	13529.3	256	101650	146.46	21589.9	11453.6	4078.72	91838.7	1622.69	30524.1	11335.4	90232.9	86275.3	71493.4	31390.2	15841.7	6966.61	136621	11470.7	200318	70112.1	234312
ko00310	Metabolism	Amino acid metabolism	Lysine degradation	29220.9	11664.1	9241.68	316.2	960.52	21086.6	461.5	118973	260.27	25644.1	15068	6547.5	92189.6	1969.86	35002.1	13286	86129.6	83199	73267.8	29967.1	17915.7	7834.9	131291	12068.6	183344	79666.8	227977
ko04142	Cellular Processes	Transport and catabolism	Lysosome	3261.15	803.16	917.09	10.5	27.66	905.56	12.5	14796.2	5.34	1231.74	878.98	232.66	6950.88	127.42	1516.21	919.26	4367.72	3244.88	4683.52	2904.8	573.98	261.28	3502.9	476.34	4813.4	7482.12	22451.9
ko04010	Environmental Information Processing	Signal transduction	MAPK signaling pathway	0.014	0.014	0.014	0.014	0.014	0.014	0.014	0.014	0.014	0.014	0.014	0.014	0.014	0.014	0.014	0.014	0.014	0.014	0.014	0.014	0.014	0.014	0.014	0.014	0.014	0.014	3
ko04013	Environmental Information Processing	Signal transduction	MAPK signaling pathway - fly	2846.02	1128.02	946.76	18.7	49.53	796.28	28	7164.2	14.87	2142.83	1291.03	403.41	7033.58	163.33	2978.29	1265.08	7797.27	7505.1	7780.71	3280.09	1440.63	614.6	11570	992.67	15696.5	8817.79	24007.9
ko04016	Environmental Information Processing	Signal transduction	MAPK signaling pathway - plant	6189.97	2327.27	2242.62	46.4	124.99	3070.08	62.5	20587.6	36.35	5490.33	2761.23	996.56	19298.4	308.41	7132.44	2521.43	27111.3	24897.4	19965.6	9266.39	4574.49	2063.18	41124.8	3469.22	59634	14049.1	48013
ko04011	Environmental Information Processing	Signal transduction	MAPK signaling pathway - yeast	2077.32	645.07	461.26	18.3	51.9	1173.43	28	5255.26	17.25	1103.18	665.21	303.32	3266.05	78.67	1085.17	322.53	14028.9	12819.6	10308.8	4478.11	1962.35	965.01	21874.6	1572.89	32063.8	3476.07	10060.8
ko05144	Human Diseases	Infectious disease: parasitic	Malaria	0.66	0.66	0.014	0.014	1	0.014	0.014	17.34	0.014	103.66	14	3.34	136.66	0.66	59	13.34	1.66	7	12.34	0.66	3.66	3.66	3.66	9	231	4.66	61.34
ko05162	Human Diseases	Infectious disease: viral	Measles	6378.14	2393.4	1309.84	6	15.5	654.68	9	8474.76	5.84	2860.33	1399.05	328.81	8687.15	132.76	4367.19	1869.16	3653.71	3233.78	2779.3	1616.78	834.58	282.6	3412.66	565.77	6066.23	12168	30473.5
ko04113	Cellular Processes	Cell growth and death	Meiosis - yeast	3371.27	1196.49	1104.01	24.3	83.7	1427.64	40.5	11136.1	24.36	1876.98	1171.12	570	5238.5	181.66	2160.92	1022.94	1681.08	1031.08	2355.35	817.8	707.59	369.66	1381.92	428.2	3100.7	8700.59	22403.7
ko04916	Organismal Systems	Endocrine system	Melanogenesis	6.67	5	8.5	2.5	1.5	56	1.5	247.17	1.5	6	7	2	35	1	4	12	1036.17	748	1184	111	61.17	19	177	50.5	687.5	29.67	152.33
ko01100	Metabolism	Global and overview maps	Metabolic pathways	1.30474e+06	491385	452582	10038	27957	632999	13092	4.54473e+06	7484.9	967204	522596	198809	3.77005e+06	70252.2	1.37078e+06	497812	3.54776e+06	3.36281e+06	3.04002e+06	1.30249e+06	691437	298046	5.36562e+06	479298	7.60615e+06	3.10127e+06	9.79876e+06
ko00980	Metabolism	Xenobiotics biodegradation and metabolism	Metabolism of xenobiotics by cytochrome P450	16423.8	6160.87	3996.8	101.7	301.03	5207.58	171	35866.7	94.79	11397.7	6504.26	2253.85	34584.6	771.2	15193.8	6044.38	29708.5	23319.5	25096.8	13226.7	6640.11	3156.76	45413.2	4955.86	54370.2	39924.7	96253.5
ko00680	Metabolism	Energy metabolism	Methane metabolism	54190.4	20108.7	17509.6	410.2	1183.92	26446.5	541	193663	322.67	37257.4	19205.1	8327.42	159505	2622.53	51690.4	18013	123574	120095	106875	45910.7	25729.5	11043	184693	17330.6	266615	102643	367589
ko05206	Human Diseases	Cancer: overview	MicroRNAs in cancer	2933.79	1137.91	1102.36	26.2	82.4	1422.16	51.5	4765.63	25.74	1860.84	1370.03	613.82	10496.7	193.33	2813.72	1111.09	9484.55	8567.79	6213.3	3225.63	2254.62	920.99	16792.3	1568.93	24549.7	8744.88	19147.5
ko01120	Metabolism	Global and overview maps	Microbial metabolism in diverse environments	381427	145200	129809	3541.8	10028.7	209058	4870	1.44524e+06	2782.52	289894	165675	67929.6	1.13658e+06	22654.5	410052	150469	1.0104e+06	932669	877479	359473	205486	90814.8	1.48114e+06	140770	2.06555e+06	934956	2.80735e+06
ko04978	Organismal Systems	Digestive system	Mineral absorption	663.12	282.2	491.6	10.7	26.03	326.78	18.5	2760.33	8.87	1482.92	921.69	245.16	4624.42	104.42	2207.7	906.82	6002.19	5212.93	4406.13	2120.77	1248.46	528.85	9796.87	896.09	12842.3	6074.05	11696.4
ko03430	Genetic Information Processing	Replication and repair	Mismatch repair	33332.7	12739.3	13277.9	211.6	555.74	14881.2	241.5	123418	145.35	25578.1	12460.3	4242.84	109508	1720.26	35529.4	12483.9	102135	97975.2	82915.8	38387.4	18676.3	7986.71	158943	13478.6	228551	75213	281014
ko00261	Metabolism	Biosynthesis of other secondary metabolites	Monobactam biosynthesis	17355.1	6539.52	5895.86	132.9	405.75	9054.08	197.5	58449.7	113.81	12235.9	7192.13	2843.51	48578.2	1020.26	17736.3	6758.42	39813.2	37054.9	33728.2	14322.5	8338.01	3659.71	60194.7	5703.48	85584.9	44109	131020
ko00902	Metabolism	Metabolism of terpenoids and polyketides	Monoterpenoid biosynthesis	0.014	0.014	1	0.014	1	0.014	0.014	42	0.014	0.014	0.014	0.014	0.014	0.014	2	0.014	0.014	0.014	0.014	0.014	0.014	0.014	0.014	0.014	1	1	8
ko00510	Metabolism	Glycan biosynthesis and metabolism	N-Glycan biosynthesis	1011.44	295.11	601.93	11	33.86	920.96	12	9155.31	5.2	476.15	249.32	180.67	2379.4	40.33	493.53	136.85	2511.19	2214.25	2727.62	1175.33	441.09	158.83	2744.89	233.07	3557.5	827.15	13357.4
ko04621	Organismal Systems	Immune system	NOD-like receptor signaling pathway	6030.66	2381.55	2768.96	43.6	110.89	3123.27	49	23059.2	30.92	5523.26	2810.66	863.22	22121.6	371.84	7878.1	3068.48	19736.1	18498.8	17252.3	7493.25	3116.42	1438.08	26024.5	2423.79	38709.2	16829.8	52382.9
ko00626	Metabolism	Xenobiotics biodegradation and metabolism	Naphthalene degradation	6195.06	2495.97	1709.11	82.4	256.53	3909.38	140	20248.4	75.75	5501.76	3722.04	1669.08	21047.1	548.5	7626.61	2944.32	18183.5	15607.4	13148.8	6335.45	3898.27	1972.63	28122	2763.7	38694.9	17874.5	40182.7
ko04650	Organismal Systems	Immune system	Natural killer cell mediated cytotoxicity	0.014	0.014	0.014	0.014	0.014	0.014	0.014	0.014	0.014	0.014	0.014	0.014	0.014	0.014	0.014	0.014	0.014	0.014	0.014	0.014	0.014	0.014	0.014	0.014	0.014	0.014	3
ko04217	Cellular Processes	Cell growth and death	Necroptosis	9918.82	4048.39	3410.96	74.2	221.17	5567.73	104.5	42051.3	55.9	7666.66	4223.49	1629.8	32883.5	559.58	11459.5	4195.03	18924.8	17560.8	16632.5	7415.26	4743.69	1966.01	28342.8	3253.16	39671.8	24872.1	78275.9
ko00524	Metabolism	Biosynthesis of other secondary metabolites	Neomycin, kanamycin and gentamicin biosynthesis	2635.6	981.82	902.53	23.7	83.38	2203.2	29.5	20096.7	15.74	1858.41	964.11	496	9575.31	174.83	2772.89	816.16	5287.34	5501.94	7722.31	3151.9	1316.5	567.21	6523.51	809.08	10210.9	4439.6	19638.9
ko04080	Environmental Information Processing	Signaling molecules and interaction	Neuroactive ligand-receptor interaction	0.17	0.014	0.014	0.014	0.014	0.014	0.014	37.67	0.014	0.014	0.014	0.014	0.014	0.014	0.014	0.014	0.17	0.014	0.014	0.014	0.17	0.014	0.014	0.014	0.014	0.67	0.83
ko04722	Organismal Systems	Nervous system	Neurotrophin signaling pathway	2	1.5	0.014	1	1	47	0.014	191	0.014	0.014	0.014	0.014	0.014	1	0.014	0.014	0.014	0.014	0.014	0.014	1	0.014	1	0.014	12.5	0.014	16.5
ko00760	Metabolism	Metabolism of cofactors and vitamins	Nicotinate and nicotinamide metabolism	31832.3	12072.8	11799.7	250.9	688.89	16040.6	333	112468	193.08	24559	13423.3	4940.87	91060	1731.94	34160.7	12756.4	89794.5	83845.9	75664.1	34681.3	17412.8	7475.96	137782	12234.1	188281	81669.5	252328
ko00910	Metabolism	Energy metabolism	Nitrogen metabolism	33956.6	13556.4	12559.9	271.1	723.73	15227.6	359	100582	217.37	24960.9	13705	5333.56	95873.4	1846.37	36743.2	13530.1	64154.3	62366.1	57148.9	23088.5	16324	6657.48	104304	10519.3	145623	81529.6	216702
ko00633	Metabolism	Xenobiotics biodegradation and metabolism	Nitrotoluene degradation	2247.67	914.38	1767.41	16.5	50.16	916.59	30.5	7279.11	17.33	2080.49	1409.06	385.13	9056.2	186.92	3169.2	1468	3935.07	3607.17	4417.39	1698.91	1151.35	495.76	6801.08	824.05	7963.51	9649.15	17443.7
ko04932	Human Diseases	Endocrine and metabolic disease	Non-alcoholic fatty liver disease (NAFLD)	10223.4	3878.36	3151	15.4	30	1164.59	22	15535.5	15.35	6069.33	2720.67	666.29	17448.9	272.52	9204.11	3538.95	8150.82	7506.12	7232.16	4180.25	2120.63	719.4	9732.52	1417.11	15035.9	21461.7	55026.8
ko03450	Genetic Information Processing	Replication and repair	Non-homologous end-joining	3719.01	1331.43	679.57	31	104	2152.86	50	12314.2	26.68	2047.83	1462.32	573.67	6187.9	206.33	2765.96	1327.67	9426.18	8546.2	7151.39	3383.63	1413.62	746.08	12916.3	1111.94	21474.9	10451.7	20186.3
ko05223	Human Diseases	Cancer: specific types	Non-small cell lung cancer	0.014	0.014	0.014	0.014	0.014	0.014	0.014	0.014	0.014	0.014	0.014	0.014	0.014	0.014	0.014	0.014	0.014	0.014	0.014	0.014	0.014	0.014	0.014	0.014	0.014	0.014	3
ko01054	Metabolism	Metabolism of terpenoids and polyketides	Nonribosomal peptide structures	443.25	173.04	183.41	7.5	23	247.29	13.5	1711.84	9.51	1082.42	596.49	226.41	4238.28	76.42	1417.01	605.08	5417.8	6725.43	3545.05	2290.41	989.49	445.54	12760.3	709.51	18276.6	3020.82	5211.95
ko04330	Environmental Information Processing	Signal transduction	Notch signaling pathway	43.32	3.66	4.34	0.014	0.014	1	0.014	0.33	0.014	5.33	3.33	0.014	11	0.014	6.34	1	1	0.014	1	2	6	0.014	4.67	0.33	3.33	10	112.51
ko00401	Metabolism	Biosynthesis of other secondary metabolites	Novobiocin biosynthesis	6774.7	2600.79	2952.12	63.1	166.29	3460.15	85.5	26537.3	48.66	6471.83	3572.39	1271.05	25359.2	467.84	9548.41	3570.9	19668.7	18669	17272.4	7680.39	4040.93	1722.48	28660.7	2730.1	41185.4	20835.3	61720.7
ko03420	Genetic Information Processing	Replication and repair	Nucleotide excision repair	17225.5	6592.51	6480.53	134	381.31	9488.36	168	63208.4	94.87	13512.1	6745.67	2696.6	59631.3	970.92	19269.1	6418.25	52320.6	50627.3	41803.4	19723.3	10033.3	4331.86	80784.1	7116.96	119636	36861.1	138155
ko04740	Organismal Systems	Sensory system	Olfactory transduction	2	1.5	0.014	1	1	47	0.014	191	0.014	0.014	0.014	0.014	0.014	1	0.014	0.014	0.014	0.014	0.014	0.014	1	0.014	1	0.014	12.5	0.014	13.5
ko00670	Metabolism	Metabolism of cofactors and vitamins	One carbon pool by folate	24020.4	9323.81	9533.61	179.4	492.57	11047.1	235	79769	134	19440.7	10212.4	3769.83	80992.6	1389.25	28308.4	9847.74	66660.1	62128.6	55334	25412.7	13231.1	5676.37	100079	9150.24	138619	57208.4	198294
ko04114	Cellular Processes	Cell growth and death	Oocyte meiosis	2	1.5	0.014	1	1	47	0.014	191	0.014	0.014	0.014	0.014	0.014	1	0.014	0.014	0.014	0.014	0.014	0.014	1	0.014	1	0.014	12.5	0.014	13.5
ko04380	Organismal Systems	Development and regeneration	Osteoclast differentiation	0.014	0.014	0.014	0.014	0.014	0.014	1	0.014	0.014	0.014	0.014	0.014	0.014	0.014	0.014	0.014	0.014	0.014	0.014	0.014	0.014	0.014	0.014	0.014	0.014	0.014	2
ko00511	Metabolism	Glycan biosynthesis and metabolism	Other glycan degradation	4742.76	1167.82	1255.6	13.5	44.99	1399.65	12.5	22478.3	5.34	1490.08	966.07	247.99	11143.6	170.92	1703.88	1012.52	6858.17	6026.64	7026.09	3924.76	1098.07	401.94	8022.75	839.92	11790.1	8636.05	25949.3
ko00190	Metabolism	Energy metabolism	Oxidative phosphorylation	90256.7	34075	33197	565.4	1591.58	39701.7	697	311866	403.36	65323.3	32409.2	11794.5	239340	4122	94623.4	32158.8	207209	199749	173765	82539.9	43287.1	17747.8	326169	29357.4	464679	189623	674948
ko04921	Organismal Systems	Endocrine system	Oxytocin signaling pathway	2	1.5	0.014	1	1	47	1	191	0.014	0.014	0.014	0.014	19	1	0.014	0.014	0.014	0.014	0.014	0.014	1	0.014	1	0.014	12.5	0.014	15.5
ko04151	Environmental Information Processing	Signal transduction	PI3K-Akt signaling pathway	2142.43	937.32	1009.01	16.2	48.53	1391.83	26	8118.34	15.54	2026.08	851.35	400.99	8505.18	115.25	2734.11	763.83	4567.22	4025.61	4791.21	1952.75	952.93	444.32	4825.68	700.41	5745.37	1775.48	12133.2
ko03320	Organismal Systems	Endocrine system	PPAR signaling pathway	12610.6	5534.25	5345.69	183.8	602.5	11623.1	287	75463.1	173.76	14607.7	7975.22	3982.23	56761.8	1124.65	20321.1	6483.48	34226.1	33495.7	29466	12586.9	8361.46	3908.94	51256.7	5420.73	74239.5	27288.8	92769.1
ko05212	Human Diseases	Cancer: specific types	Pancreatic cancer	0.014	0.5	1	0.014	0.014	0.014	1	2	0.014	0.5	0.014	0.014	0.014	0.5	1	0.014	0.014	0.014	0.014	0.014	0.014	0.014	0.014	0.014	0.014	1.5	18
ko04972	Organismal Systems	Digestive system	Pancreatic secretion	228.94	13	55.04	2	3	73.62	1	1205.48	0.014	228.02	204.44	21.66	1136.47	27.5	331	273.94	2296.27	1648.97	2634.6	294.24	163.77	55.69	874.09	128.09	1661.63	1983.51	2862.63
ko00770	Metabolism	Metabolism of cofactors and vitamins	Pantothenate and CoA biosynthesis	37847.7	14333.1	12283.6	228	630.17	16111.1	285	130576	165.72	25475.2	12696.3	4601.91	99985	1673.54	35339.9	12657.2	92383.8	91225.7	77036.1	34137.5	18204.3	7529.57	147912	12544.5	214700	80772.1	282719
ko04928	Organismal Systems	Endocrine system	Parathyroid hormone synthesis, secretion and action	2	0.5	2	0.014	0.014	0.014	1	2	0.014	0.5	0.014	1	19	0.5	2	1	2	0.014	0.5	0.014	0.014	0.014	1	0.014	7	1.83	82.67
ko05012	Human Diseases	Neurodegenerative disease	Parkinson disease	10229.9	3881.36	3175.5	15.4	30	1164.59	21	15540	15.35	6069.33	2720.67	666.29	17429.9	272.52	9204.11	3538.95	8150.82	7506.12	7232.16	4180.25	2120.63	719.4	9732.52	1417.11	15037.4	21461.7	55028.3
ko05130	Human Diseases	Infectious disease: bacterial	Pathogenic Escherichia coli infection	8415.01	3177.76	2339.87	23.2	52.73	1595.01	26	16441.9	14.74	4497.25	2250.92	620.29	15507.4	242.01	6637.9	2628.16	13685.6	12866.6	10995.3	5223.41	2730	1054.6	20107.4	1912.31	28658.9	17591.8	49972.6
ko05200	Human Diseases	Cancer: overview	Pathways in cancer	21570	8020.5	5463.32	66.6	164.06	4136.22	96	39381.4	58.8	12706.9	6234.29	1695.4	36861.3	644.54	17111.2	6779.35	30167	26536.1	28145.9	14458.5	6734.52	2830.54	48666	4987.28	59611.5	46330.8	125501
ko00311	Metabolism	Biosynthesis of other secondary metabolites	Penicillin and cephalosporin biosynthesis	2553.49	742.85	646.58	14.5	31.33	1059.96	15.5	7891.44	8.51	1222.99	698.65	195.5	3737.31	91.33	1353.61	658.84	8733.09	8291.85	7955.55	3521.14	931.47	473.15	10494.2	798.18	16628.6	6217.73	17968.5
ko00040	Metabolism	Carbohydrate metabolism	Pentose and glucuronate interconversions	16118.4	5313.8	4249.27	117.8	314.76	7234.57	119	62867.5	61.09	9570.87	6350.25	1851.8	37479.6	888.63	13707	6831.8	30145.2	26709.2	35058.9	12227.8	5356.73	2302.09	34506.5	3608.02	46258.2	50649.8	121537
ko00030	Metabolism	Carbohydrate metabolism	Pentose phosphate pathway	41441.7	15170.5	13238.3	289.2	757.27	19857	310.5	165002	170.08	28253.8	14988.2	5253.39	121190	2121.3	40478.2	15428.1	122025	111504	115266	41522.7	20218.8	8568.92	156900	14102.1	217661	102061	324013
ko00550	Metabolism	Glycan biosynthesis and metabolism	Peptidoglycan biosynthesis	35585.5	13739.2	14486.2	269.5	715.81	16981.7	312	128757	189.79	29659	14850.3	5403.93	130125	2135.09	41326.8	14178.1	132919	132989	109737	48675	23666.4	10213.3	215650	16689.7	309870	82061	297544
ko04146	Cellular Processes	Transport and catabolism	Peroxisome	18132.9	7008.52	5985.7	192.4	580.77	11442.7	285	69624.8	171.21	13585.8	7625.15	3730.96	51320.8	1077.24	18021.8	5932.29	59412.2	57517.7	51059.5	21248.8	11181.4	5120.32	90505	7731.78	132237	34635	119678
ko05133	Human Diseases	Infectious disease: bacterial	Pertussis	2978.95	1112.11	943.79	12.7	21	508.36	28.5	6840.94	9.88	2064.86	1090.48	230.86	4836.72	91.28	2897.95	972.29	6919.5	5205.46	6900.23	3621.02	2445.84	901.44	16803.3	1783.03	17442.2	11438.8	23218.7
ko04145	Cellular Processes	Transport and catabolism	Phagosome	0.014	0.014	0.014	0.014	0.014	0.014	2	0.014	0.014	0.014	0.014	0.014	19	0.014	0.014	0.014	0.014	0.014	0.014	0.014	0.014	0.014	0.014	0.014	0.014	0.014	4
ko00405	Metabolism	Biosynthesis of other secondary metabolites	Phenazine biosynthesis	5136.24	1874.35	1652.76	17.6	41.06	1136.52	19	11972.2	12.74	2685.5	1121.51	393.49	9266.14	130.75	3645.5	1108.06	12115.4	11874.7	9288.46	4596.1	1954.71	863.15	18768.2	1432.05	27729.2	6631.17	32295.5
ko00360	Metabolism	Amino acid metabolism	Phenylalanine metabolism	31133.7	12527.8	10967.3	445.5	1355.32	25643.5	685.5	151202	386.49	31696.9	19067.9	8669.31	117656	2566.52	43543.9	15706.9	77424.7	67624.6	69168	29691.7	20779.6	9242.15	116014	13798.1	159712	92187.5	240271
ko00400	Metabolism	Amino acid metabolism	Phenylalanine, tyrosine and tryptophan biosynthesis	39557.7	15232.2	16001.4	304.3	850.36	19131	400	146842	228.72	32287.2	16912.8	6364.68	129279	2242.51	46634.7	16179.6	121008	116621	101633	45795.6	23013.5	9990.69	187160	15970.6	263902	94472.5	328919
ko00940	Metabolism	Biosynthesis of other secondary metabolites	Phenylpropanoid biosynthesis	4110.13	1266.67	1719.92	39.2	163.98	4595.31	45.5	31802.8	23.19	3419.17	1843.84	752.06	13790.2	259	4830.79	1742.43	9983.96	8651.32	11297	5497.41	2142.79	889.27	11585	1443.54	16534.9	9627.05	27754.1
ko04070	Environmental Information Processing	Signal transduction	Phosphatidylinositol signaling system	7160.21	2756.98	2953.86	37	105.09	2907.22	49	22549.6	26.77	5723.82	3234.39	915.72	20349.2	400	8741.7	3517.94	14543.2	13671.8	13402.7	6318.13	3141.8	1330.42	22651.6	2234.89	29785	22499.9	62069.5
ko04072	Environmental Information Processing	Signal transduction	Phospholipase D signaling pathway	669.43	330.53	836.09	2.2	6.83	263.54	5	5192.41	3.17	1083.33	537.27	115.24	4089.94	55.92	1639.21	577.4	2137.55	2000.15	2723.04	1248.1	550.79	242.53	4021.1	427.64	3541.63	2929.55	7803.31
ko00440	Metabolism	Metabolism of other amino acids	Phosphonate and phosphinate metabolism	10683.5	3798.19	1392.38	16.4	65.2	1463.02	29.5	13798.8	13.94	3738.19	2323.33	483.01	9909.57	249.44	4582.5	2741.04	17263.5	14782.5	14173.7	5203.83	2055.19	1005.94	21732.1	1836.31	31221.7	25930.6	59723
ko02060	Environmental Information Processing	Membrane transport	Phosphotransferase system (PTS)	5582.08	2270.13	2419.9	71.1	194.04	2472.13	74.5	22681.3	46.09	6162.34	3197.39	1347.95	56694.4	726.92	9373.42	2981.39	56218.8	54145.4	56782	16440.1	8050.47	3242.61	78777.3	5100.52	104491	17696.4	50734.1
ko00195	Metabolism	Energy metabolism	Photosynthesis	17447.2	6337.96	6323.47	110.3	277.57	7401.77	112.5	59709.3	69.34	12152.2	5816.2	2091.09	50523.9	785.69	17037.1	5802.16	42490.9	40299.7	34629.3	16429.7	7917.69	3405.35	63175.6	5546.84	90240.6	33559.4	133069
ko04744	Organismal Systems	Sensory system	Phototransduction	2	1	0.014	1	1	47	0.014	189.5	0.014	0.014	0.014	0.014	0.014	1	0.014	0.014	0.014	0.014	0.014	0.014	1	0.014	1	0.014	11	0.014	4
ko04745	Organismal Systems	Sensory system	Phototransduction - fly	2	1.5	0.014	1	1	47	0.014	191	0.014	0.014	0.014	0.014	0.014	1	0.014	0.014	0.014	0.014	0.014	0.014	1	0.014	1	0.014	12.5	0.014	13.5
ko04075	Environmental Information Processing	Signal transduction	Plant hormone signal transduction	35	14	115	0.014	0.014	0.014	0.014	0.014	0.014	0.014	0.014	0.014	0.014	0.014	0.014	0.014	0.014	0.014	0.014	0.014	0.014	0.014	0.014	0.014	0.014	0.014	0.014
ko04626	Organismal Systems	Environmental adaptation	Plant-pathogen interaction	12425.4	4686.17	4298.21	62.6	150.72	3907.28	70.5	35610.2	46.42	8753.59	4312.66	1269.7	30964	532.84	12168.8	4633.32	26851.8	24568.5	25088.2	11048	4723.16	2101.62	37351.6	3578.39	50775.1	28501.1	86959.4
ko04611	Organismal Systems	Immune system	Platelet activation	21.33	0.33	0.014	0.014	0.014	0.014	1	7.67	0.014	51.33	7	1.67	59.33	0.33	29	8.67	0.33	1	2.67	6.33	1.33	1.33	1.33	2	114	11.33	76.67
ko01524	Human Diseases	Drug resistance: antineoplastic	Platinum drug resistance	19910.5	7428.34	4779.47	47.9	108.56	3123.52	67	33381.3	40.62	12410.1	6069.04	1420.66	35108.2	558.45	16680.3	7039.45	26590	21402	22694.3	12371.4	5693.67	2390.63	38408.9	4424.95	46491.1	45820.7	117794
ko00624	Metabolism	Xenobiotics biodegradation and metabolism	Polycyclic aromatic hydrocarbon degradation	1645.68	585.54	592.65	33.2	58.4	1275.86	43	7569.5	27.78	1601.18	1164.15	344.49	3645.51	148.35	2098.02	1157.55	2518.55	1777.83	2906.46	1524.77	756.42	369.25	4211.28	530.69	4059.38	9529.65	16934
ko00523	Metabolism	Metabolism of terpenoids and polyketides	Polyketide sugar unit biosynthesis	8816.34	3124.35	3282.53	52	141.26	4508.53	60	29784.6	34.29	5236.48	2024.55	961.64	23662.9	310.16	7303.66	1791.64	10625.5	10901.5	11263.2	5285.1	3570.11	1348.89	18902.9	2305.08	28596.9	9174.45	63756.3
ko00860	Metabolism	Metabolism of cofactors and vitamins	Porphyrin and chlorophyll metabolism	61943.7	22293.7	20424.9	393.2	1158.34	26427.5	531.5	166508	306.18	36853.4	20090.8	7562.58	143756	2783.94	54097.3	19706.8	171398	157921	129210	57220.1	28612.7	12692.2	240216	20795.7	369602	134682	409719
ko00120	Metabolism	Lipid metabolism	Primary bile acid biosynthesis	461.12	153.73	197.08	25.2	77	1015.2	42	3263.68	26	751.33	570.7	432.92	5284.86	133.58	1133.05	256.82	1235.32	1189.73	2097.07	863.86	582.64	327.78	1932.83	302.65	2032.79	358.12	1850.3
ko05340	Human Diseases	Immune disease	Primary immunodeficiency	1272.7	463.18	597.59	26.2	84.73	1825.99	36	7293.24	21.08	2180	1220.86	516.08	8910.47	182.58	2983.03	1072.33	6598.44	6002.56	5653.67	2613.39	1513.34	705.25	10867.8	1116.14	14123.1	5821.01	14047
ko05020	Human Diseases	Neurodegenerative disease	Prion diseases	722.28	233.7	177.25	9.2	24.5	414.99	11.5	1029.43	7.17	981.58	447.94	194.91	3327.34	55.25	1150.12	388.9	5826.47	5530.73	5178.55	2006.73	698.2	349.36	7527.21	570.43	10177.8	884.39	3255.01
ko00333	Metabolism	Biosynthesis of other secondary metabolites	Prodigiosin biosynthesis	18882.4	7218.99	4927.77	115.4	348.56	8983.94	135.5	63651.1	82	10297.2	5072.83	2173.64	39117.2	716.92	13713.2	4560.11	43877.4	42924.9	38457.6	15632.9	7363.5	3275.27	63802.1	5240.79	96075.8	28422.8	112306
ko04914	Organismal Systems	Endocrine system	Progesterone-mediated oocyte maturation	1701.02	705.99	694.18	8.2	22.83	743.16	12.5	6133.76	8.17	1176.25	471.36	205.91	5213.97	71.75	1642.36	408.16	3187.05	2854.28	3931.67	1403.75	631.76	281.49	3561.18	462.83	3973.62	1573.15	10368.7
ko04917	Organismal Systems	Endocrine system	Prolactin signaling pathway	319.32	101.65	101.92	10	27.33	639.79	10	3231.53	5	280.66	184.17	136.5	2461.33	45.33	406.01	108.34	1672.33	1746.08	2165.4	585.94	406.33	149.83	2302.08	225.29	4063.01	425.95	2303.61
ko00640	Metabolism	Carbohydrate metabolism	Propanoate metabolism	53822.1	20962.7	18681.7	494.2	1463.28	30167.2	678.5	193843	390.9	43875.7	23859.2	10134.5	171236	3257.34	61481.1	21300.2	173086	166331	138719	60267.1	32184.3	14512.1	261435	22565.7	376796	120799	388561
ko05215	Human Diseases	Cancer: specific types	Prostate cancer	1701.02	705.99	694.18	8.2	22.83	743.16	12.5	6133.76	8.17	1176.25	471.36	205.91	5213.97	71.75	1642.36	408.16	3187.05	2854.28	3931.67	1403.75	631.76	281.49	3561.18	462.83	3973.62	1573.15	10371.7
ko03050	Genetic Information Processing	Folding, sorting and degradation	Proteasome	132.33	85.82	91.5	18	72.2	1627	31	3818.59	15.2	583.32	436	346.68	3294.39	95.82	946.33	197.18	154.33	250	413.88	182.82	334.83	191.82	73.82	165.5	932.01	205.16	1257.85
ko04974	Organismal Systems	Digestive system	Protein digestion and absorption	291.48	79.15	178.84	7	25	525	10	2673.51	5	363.49	198.33	113.34	1861.16	35.16	425.34	104.51	1146.5	758.5	1188.84	769.16	228	106.16	886.83	132.83	1646.33	256.16	3135.01
ko03060	Genetic Information Processing	Folding, sorting and degradation	Protein export	30942.8	11830.7	11994.6	231.9	664.86	14646	294.5	105250	170.95	24411.1	12286.1	4902.56	102325	1744.24	34894.5	11353.5	99595	95220.7	82237.1	36511.9	18161.9	7899.63	147083	12537.9	211882	62362.4	245903
ko04141	Genetic Information Processing	Folding, sorting and degradation	Protein processing in endoplasmic reticulum	3700.35	1578.97	1544.18	28.8	74.65	2310.28	43.5	20959.5	22.19	3143.67	1338.19	624.4	13695	176.42	4473.17	1217.62	11255.8	8576.52	11046.4	3060.22	1486.56	609.05	5718.06	1009.3	8417.73	3145.8	24011.8
ko05205	Human Diseases	Cancer: overview	Proteoglycans in cancer	1900.68	730.68	746.18	12.2	35.36	962.83	15.5	8743.36	8.37	1566.91	712.53	260.25	6491.74	100.41	2127.79	705	5217.02	5011.52	4297.49	2001.73	972.46	423.68	7869.78	693.21	11427.1	3837.16	15903.3
ko04964	Organismal Systems	Excretory system	Proximal tubule bicarbonate reclamation	2012.18	831.52	636.34	16.7	53.06	1102.83	25.5	8776.08	14.75	2134.83	1038.43	444.41	7985.41	120.33	2657.37	1008.5	6436.82	5742.77	4200.9	2168.11	1092.14	539.51	8733.7	888.68	11863	3781.63	13676.2
ko00230	Metabolism	Nucleotide metabolism	Purine metabolism	95396.3	35621.5	34717.6	732.3	2039.07	45033.2	970.5	317688	547.66	74244.2	40112	15249.3	301402	5601.61	107013	38228.3	271504	261822	230241	101215	54527.5	23716.4	432926	37793.2	610520	235969	765393
ko00240	Metabolism	Nucleotide metabolism	Pyrimidine metabolism	55369.2	21134.9	20086.9	393.4	1040.43	25974.9	458.5	198446	257.86	44362.5	23241.2	7934.74	183462	3159.1	62906.7	23323.2	178348	176360	146367	64742.1	32785.8	14106.3	284370	23282.7	413184	143287	476775
ko00620	Metabolism	Carbohydrate metabolism	Pyruvate metabolism	74531.4	29197.9	26916.8	665.4	1839.12	41198.7	839.5	281813	483.58	58738.3	31970.3	12784.1	236689	4332.06	80419.9	29603.7	245910	237552	202497	85237.8	44589.2	19751.4	374347	31411.3	536728	175578	565621
ko02024	Cellular Processes	Cellular community - prokaryotes	Quorum sensing	137116	54513.5	41243.7	910	2737.11	60882.6	1278	458729	706.01	107417	61485.5	19938.1	359354	7676.55	152542	65712.7	385009	395493	285531	138706	70493.4	31876.8	639638	51316	994066	448177	1.19887e+06
ko04622	Organismal Systems	Immune system	RIG-I-like receptor signaling pathway	268.53	78	41.33	7.7	19.5	106.87	12	102.59	6.67	484.58	409.53	146.5	1476.53	49.83	644.68	331.07	692	1332.92	902.67	472.5	501.5	195	4095.45	265.67	4868.45	2739.23	4672.12
ko03018	Genetic Information Processing	Folding, sorting and degradation	RNA degradation	28528.8	10801	11489.5	168	474.32	12900.3	193	106882	115.09	20895.2	10032.6	3607.39	86060.1	1369.34	29125	9959.64	81246.8	78853	66733.6	30975.5	14831.4	6319.5	125359	10420.2	179967	58172.9	226749
ko03020	Genetic Information Processing	Transcription	RNA polymerase	7578.34	2904.26	2933.41	47.8	136.79	3402.09	65	25156.4	33.48	5878.17	2824.71	1047.64	25855	407	8303.83	2780.56	24151.3	23426.2	19748.4	9004.52	4172.06	1822.52	35897.1	2945.34	52162.5	15537.5	60837.9
ko03013	Genetic Information Processing	Translation	RNA transport	593.82	318.21	756.28	10	15.49	690.92	15.5	12246	3.17	1193.09	452.42	147.15	7192.98	77.17	1596.64	431.6	8228.87	8390.13	6963.17	2691.87	1605.65	645.27	15676.9	1156.03	21598.5	1990.21	13769.6
ko04015	Environmental Information Processing	Signal transduction	Rap1 signaling pathway	2	1	0.014	1	1	47	1	189.5	0.014	0.014	0.014	0.014	0.014	1	0.014	0.014	0.014	0.014	0.014	0.014	1	0.014	1	0.014	11	0.014	6
ko04014	Environmental Information Processing	Signal transduction	Ras signaling pathway	2	1.5	1	1	1	47	0.014	191.5	0.014	0.5	0.014	0.014	0.014	1.5	1	0.014	0.014	0.014	0.014	0.014	1	0.014	1	0.014	11	1.5	23
ko04810	Cellular Processes	Cell motility	Regulation of actin cytoskeleton	0.17	0.014	0.014	0.014	0.014	0.014	1	37.67	0.014	0.014	0.014	0.014	0.014	0.014	0.014	0.014	0.17	0.014	0.014	0.014	0.17	0.014	0.014	0.014	0.014	0.67	5.83
ko04926	Organismal Systems	Endocrine system	Relaxin signaling pathway	21.33	0.33	0.014	0.014	0.014	0.014	0.014	7.67	0.014	51.33	7	1.67	59.33	0.33	29	8.67	0.33	1	2.67	6.33	1.33	1.33	1.33	2	114	11.33	77.67
ko05211	Human Diseases	Cancer: specific types	Renal cell carcinoma	1783.06	684.19	609.18	13.9	34.53	886.36	16	6860.58	9.87	1445.5	707.56	259.91	5049.24	88.5	2078.64	680.81	5373.68	5071.81	4390.04	1979.72	1072.33	442.84	8303.61	741.64	11943.3	4239.32	15917.2
ko04924	Organismal Systems	Endocrine system	Renin secretion	195.65	15.32	10.92	1	2	94	0.014	469.5	0.014	53.83	29.33	0.014	142	5	73.34	10.67	638	440	749	483	34	23	565.67	29.83	461.33	172.33	592.59
ko04614	Organismal Systems	Endocrine system	Renin-angiotensin system	1161.71	317.63	241	13.5	46	934.5	18.5	5420.68	10.34	608.16	385.32	252.75	2714.67	68	884.76	179.51	2237.5	1598	2588.01	1391.17	448	245.83	2286.34	282.41	2922.91	951.32	5104.52
ko00830	Metabolism	Metabolism of cofactors and vitamins	Retinol metabolism	4977.37	2062.44	1450.85	74.7	246.03	3661.23	132	18971	70.74	4795.34	3232.76	1602.33	18929.4	486.25	6859.41	2389.08	14643.9	12258.5	10632.7	5273.8	3426.92	1730.56	21906.6	2321.99	30333.6	13008.1	31069.2
ko04723	Organismal Systems	Nervous system	Retrograde endocannabinoid signaling	9	4	15.25	0.014	0.014	2	0.014	1.5	0.014	45	2	2	13	1	17	5	1	0.014	1	12	0.014	1	1	1.5	14	2	200.92
ko00740	Metabolism	Metabolism of cofactors and vitamins	Riboflavin metabolism	12800.6	4575.7	4473.89	93.6	257.95	7109.94	123.5	45381.5	68.01	9703	5038.21	1821.43	35677.9	670.59	13801.4	4709	47722	42072.4	39583.1	16766.7	7518.35	3390.81	62810.7	5546.61	89887	30164	99597.2
ko03010	Genetic Information Processing	Translation	Ribosome	102724	39397.4	40045.1	679.8	1906.39	48068.3	825.5	371496	473.75	79851.2	38387	14292.4	347002	5502.82	113359	37667.4	291922	279870	238232	110278	53418.8	23408.5	437612	37728.7	626863	207104	854768
ko03008	Genetic Information Processing	Translation	Ribosome biogenesis in eukaryotes	2199.43	990.69	1255.6	22.7	63.06	1751.33	36.5	11972.1	16.91	2588.08	1178.6	478.99	10422.1	156.25	3789.37	1090.41	7238.11	6957.97	6444.92	3079.64	1696.16	735.83	11875.1	1164.63	15333	4984.67	19249.3
ko04130	Genetic Information Processing	Folding, sorting and degradation	SNARE interactions in vesicular transport	0.014	0.014	0.014	0.014	0.014	0.014	0.014	0.014	0.014	0.014	0.014	0.014	0.014	0.014	0.014	0.014	0.014	0.014	0.014	0.014	0.014	0.014	0.014	0.014	0.014	0.014	3
ko04970	Organismal Systems	Digestive system	Salivary secretion	2.33	1.67	2.67	1	1	47	0.014	189.5	0.014	0.014	0.014	0.014	0.014	2	0.014	0.014	0.014	0.014	0.014	0.014	2	0.014	1	0.014	13	0.014	16
ko05132	Human Diseases	Infectious disease: bacterial	Salmonella infection	14370.4	5528.47	4939.17	66.3	163.62	4712.28	75.5	39497.4	45.32	9977.84	5058.67	1486.08	37557.7	613.43	14506.2	5690.81	33427.1	31413.7	28294.5	12702.7	5934.08	2502.18	46173.1	4379.75	68140.3	34708.2	102572
ko00121	Metabolism	Lipid metabolism	Secondary bile acid biosynthesis	2181.05	729.97	860.17	12.9	29.5	579.36	20.5	4478.71	12.84	1966.67	1040.3	267.23	8273.23	142.84	2025.44	984.89	7633.73	6514.15	6866.94	3289.82	1358.2	651.56	12453.2	1122.15	14213.1	6212.07	16736.1
ko00450	Metabolism	Metabolism of other amino acids	Selenocompound metabolism	22024.5	8190.97	7417.4	184.2	523.16	11544	233	82709.3	135.75	16135.3	8420.51	3658.07	68078.4	1178.25	23225.6	7686.31	67915.5	66391.9	55187.4	23619.2	11951.1	5305.59	100037	8408.39	152408	42121.5	157185
ko04726	Organismal Systems	Nervous system	Serotonergic synapse	1925.29	570.32	225.09	9.2	26.66	833.54	12	7838.92	5	309.42	246.29	134.67	1453.74	31.83	497.02	102.33	1355.95	1204.12	922.94	542.43	662.76	211.49	3795.51	379.71	5615.63	2522.56	6539.33
ko00909	Metabolism	Metabolism of terpenoids and polyketides	Sesquiterpenoid and triterpenoid biosynthesis	1444.52	455.49	85.26	2.2	2	275.2	1	1787.94	0.68	137.83	55.51	31.66	313.88	3.34	135.28	31.06	2656.89	2456.08	1748.71	556.41	172.45	102	2851.5	183.98	5572.77	1000.1	4247.63
ko05131	Human Diseases	Infectious disease: bacterial	Shigellosis	8433.34	3107.78	2071.61	18.7	40	1271	24.5	13983	13.86	4916.1	2733.9	557.58	14195.6	269.19	7526.72	3498.81	13233.6	11322.7	10297.9	4890.27	2343.94	894.17	16315.7	1746.75	25602.1	24649.8	53206.8
ko04550	Cellular Processes	Cellular community - eukaryotes	Signaling pathways regulating pluripotency of stem cells	0.014	0.014	1	0.014	0.014	0.014	0.014	0.014	0.014	0.014	0.014	0.014	17	0.014	0.014	0.014	2	0.014	0.014	0.014	0.014	0.014	0.014	0.014	1	0.014	43
ko05222	Human Diseases	Cancer: specific types	Small cell lung cancer	6378.14	2393.4	1309.84	6	15.5	654.68	8	8474.76	5.84	2860.33	1399.05	328.81	8668.15	132.76	4367.19	1869.16	3653.71	3233.78	2779.3	1616.78	834.58	282.6	3412.66	565.77	6066.23	12168	30471.5
ko00600	Metabolism	Lipid metabolism	Sphingolipid metabolism	6087.42	1897.62	1006.92	29.8	111.83	1891.81	52	15835.9	27.52	1960.24	1415.26	708.98	12391	271.01	2726.19	1187.44	7026.53	5551.75	7344.08	2594.93	1248.96	571.79	5211.93	793.11	8163.47	9582.04	29958.2
ko04071	Environmental Information Processing	Signal transduction	Sphingolipid signaling pathway	124.83	31.5	11.66	4	16	98	9	181.25	5	141.5	144	103	983	28.5	276	58.67	48	61	121.5	18.58	100.67	58	16	36	123.5	149.83	362
ko05017	Human Diseases	Neurodegenerative disease	Spinocerebellar ataxia	10.5	9.5	23.75	1.5	1.5	59	12.5	915.5	1.5	37	0.014	5	137	0.014	4	1	47	3	65	1	0.014	4	1	3	12	8	68.25
ko03040	Genetic Information Processing	Transcription	Spliceosome	1	0.014	4	0.014	0.014	0.014	0.014	0.014	0.014	0.014	0.014	0.014	0.014	0.014	2	0.014	0.014	0.014	0.014	0.014	0.014	0.014	0.014	0.014	0.014	0.014	0.014
ko05150	Human Diseases	Infectious disease: bacterial	Staphylococcus aureus infection	313.59	65.86	178.26	3.5	10.66	303.84	5.5	4450.2	3.34	672.01	419.25	85.83	4306.99	121.92	638.93	370.17	10516.2	13426.5	5772.01	4065.53	2298.1	998.08	28320.6	1420.27	43450.8	4436.92	7899.23
ko00500	Metabolism	Carbohydrate metabolism	Starch and sucrose metabolism	39941.6	13530.3	11892.4	317.7	1003.2	24369.9	331.5	173436	177.17	22124.3	12637.3	5505.01	135113	2266.35	31354	11318.7	120409	115047	132793	43432.3	21057	8248.35	160128	12799.2	213130	81301.6	267276
ko00404	Metabolism	Biosynthesis of other secondary metabolites	Staurosporine biosynthesis	930.17	56	115.75	0.014	5	46	0.014	850.67	0.014	134	63.5	11.5	384	4.25	140.75	52.75	4381.92	1607.25	1385.5	2093.25	287.17	93.25	1498.75	223.5	2406.25	867.92	3413.83
ko00100	Metabolism	Lipid metabolism	Steroid biosynthesis	79	35.67	15.83	4.5	16	151.5	9.5	310.17	5.34	202.67	163.16	110.83	1029.84	29.17	300.33	72.33	2644.86	2485.08	1784.87	554.49	238.75	150	2833.12	199.99	5317.58	141.17	482.67
ko00984	Metabolism	Xenobiotics biodegradation and metabolism	Steroid degradation	626.93	723	506.5	118	463.5	4385.5	254	10850.5	141.84	3717	3846.66	2917.75	26638.6	788.5	7186.41	1549.5	3531.52	3992.5	4615.51	1226.17	2968.02	1731.83	4041.5	1286.25	8086.44	2098.85	6621.18
ko00140	Metabolism	Lipid metabolism	Steroid hormone biosynthesis	1578.84	628.97	285.69	26.4	87.5	1188.9	48	6300.17	26.84	1070.82	750.88	589.33	5193.08	142.5	1464.4	316.8	2181.42	1781.57	2552.31	1254.81	715.42	404.33	1879.53	374.53	2000.31	1415.8	6095.46
ko00945	Metabolism	Biosynthesis of other secondary metabolites	Stilbenoid, diarylheptanoid and gingerol biosynthesis	4.83	1.33	2.25	1	1	54.5	0.014	380.67	0.014	51.33	7	1.67	66.54	2.33	30	6.67	1.83	3.71	6.53	2.26	5.47	1.76	22.04	3.07	170.93	4.33	73.3
ko00521	Metabolism	Biosynthesis of other secondary metabolites	Streptomycin biosynthesis	19334.1	7131.48	6707.16	139.9	427.63	10199.6	185.5	72587.9	99.05	13021.4	7112.34	2862.96	55986.2	1037.49	19664.1	6806.22	30416.7	29682.9	33856.2	13879.7	8112.64	3311.24	43595.9	5152.82	63154.6	41767.7	149167
ko00643	Metabolism	Xenobiotics biodegradation and metabolism	Styrene degradation	10944.9	4230.8	2650.05	116	371.25	6218.06	185.5	43066.9	105.49	7826.18	4673.08	2359.79	28140	684.86	10671.3	3387	18208.7	15585	16897.2	6862.83	5017.32	2355.2	27247.1	3135.56	36735.8	22556.2	66524.9
ko00920	Metabolism	Energy metabolism	Sulfur metabolism	55158.7	20943.7	16121.4	372.1	1120.16	22477.2	624	129755	355.13	35544.6	21576.7	8430.91	131081	2729.97	53772.7	20044.5	121657	105207	97321.8	38066.5	24210.1	10792.6	162680	16808.5	228527	131130	348753
ko04122	Genetic Information Processing	Folding, sorting and degradation	Sulfur relay system	20996.8	7743.26	8718	148.5	391.76	9086.33	180.5	67542.9	103.15	13743.2	7349.23	2829.15	55051.6	989.33	20688.5	6853.89	59614.3	57366.1	47482.9	20567.9	11904.4	4995.05	97101.6	8104.67	135906	42645.1	149878
ko04721	Organismal Systems	Nervous system	Synaptic vesicle cycle	0.014	1	0.014	0.014	0.014	0.014	0.014	3	0.014	0.014	0.014	0.014	0.014	0.014	0.014	0.014	0.6	0.014	0.014	0.014	0.014	0.014	0.014	0.014	0.014	0.014	1.5
ko00072	Metabolism	Lipid metabolism	Synthesis and degradation of ketone bodies	14623.2	5931.85	3771.77	153.5	449.75	9027.87	229	50906	134.52	11924	6631.13	3092.05	44935.9	858.93	15784.3	5721	41984.6	38123	34301.6	13310.5	7358.29	3495.36	52785.3	5279.88	77172.5	28952	91579.7
ko05322	Human Diseases	Immune disease	Systemic lupus erythematosus	189	42.33	48.25	0.014	0.014	3	0.014	47.67	0.014	31	3	3	18	0.014	38	6	5.08	8.08	8.31	7.15	5.08	0.014	7.62	10.88	52.08	176	938.75
ko04660	Organismal Systems	Immune system	T cell receptor signaling pathway	0.014	0.014	0.014	0.014	0.014	0.014	0.014	0.014	0.014	0.014	0.014	0.014	0.014	0.014	0.014	0.014	0.014	0.014	0.014	0.014	0.014	0.014	0.014	0.014	0.014	0.014	3
ko00430	Metabolism	Metabolism of other amino acids	Taurine and hypotaurine metabolism	11257.2	4260.94	3026.2	112.4	316.46	6152.77	153	33795.3	94.53	7289.52	3725.51	2061.96	31172	579.85	9453.1	2875.16	36085.1	33416.2	31990	10612.4	6274.63	2728.52	46501.2	4234.73	70337.9	16171.6	63694.2
ko00900	Metabolism	Metabolism of terpenoids and polyketides	Terpenoid backbone biosynthesis	25929.9	10215.9	10412.8	224.5	650.25	16194.5	284	102659	170.71	22568.1	11157.5	4636.16	95486	1543.08	31657.9	10577	75585.2	73366	62335.5	27594.1	14549.9	6422.4	111840	10215.3	162194	53414.9	211235
ko00253	Metabolism	Metabolism of terpenoids and polyketides	Tetracycline biosynthesis	7.85	7	5.75	1	0.014	738	0.014	899.35	0.014	4	1.5	3.5	8.5	0.25	17.75	0.75	2.6	7.25	10	7.25	3.85	3.25	35.75	3.5	9.25	13.6	47.15
ko04659	Organismal Systems	Immune system	Th17 cell differentiation	1701.02	705.99	694.18	8.2	22.83	743.16	12.5	6133.76	8.17	1176.25	471.36	205.91	5213.97	71.75	1642.36	408.16	3187.05	2854.28	3931.67	1403.75	631.76	281.49	3561.18	462.83	3973.62	1573.15	10368.7
ko04714	Organismal Systems	Environmental adaptation	Thermogenesis	11094.1	4490.7	4541.27	94.5	287.82	5621.44	136	40419.3	83.2	10091.9	4948.61	2179.97	35144.2	635.84	14935.8	4737.52	26964.8	27382.6	23792.1	10412.8	5970.97	2425.31	39382.6	3803.3	60762	23820.8	78034.9
ko00730	Metabolism	Metabolism of cofactors and vitamins	Thiamine metabolism	20805.5	7882.15	8151.32	165.3	474.66	10090.1	206.5	70289.6	121.07	16848.6	8712.75	3444.57	76849	1309.42	25235.7	8110.44	73397.2	72675.7	62095.9	25385.9	14011.5	5886.6	116540	9525.21	167249	46019.6	154559
ko04919	Organismal Systems	Endocrine system	Thyroid hormone signaling pathway	1169.51	248.35	108.23	9	23.33	303.5	13	3502.53	6.87	360.77	243.13	134.15	1444.87	36.77	486.15	103.73	1564.28	2606.82	1878.11	1212.52	738.87	259.58	7008.35	401.33	8379.67	1256.28	2989.25
ko04918	Organismal Systems	Endocrine system	Thyroid hormone synthesis	3662.09	1314.21	1188.11	16.1	41	1064.51	18.5	9590.92	10.67	2364.26	1044.94	359.82	8130.75	119.67	3017.99	1028.38	9699.71	9311.97	8450.06	4079.36	1812.45	807.99	16339.8	1387.24	21871.9	6344.37	20866.3
ko04530	Cellular Processes	Cellular community - eukaryotes	Tight junction	0.014	0.2	0.014	0.014	0.014	0.014	1	0.014	0.014	0.014	0.014	0.014	19	0.014	1.6	0.014	74.2	45.2	45.2	62.6	7.4	4.6	114.4	9.2	73	0.4	4.8
ko04624	Organismal Systems	Immune system	Toll and Imd signaling pathway	0.014	1	0.014	0.014	0.014	0.014	0.014	0.014	0.014	0.014	0.014	0.014	16.21	0.014	0.014	0.014	0.5	2.71	4.86	0.93	0.14	0.43	16.71	0.57	1.93	0.014	1.71
ko00623	Metabolism	Xenobiotics biodegradation and metabolism	Toluene degradation	3551.42	1244.33	1170.15	59.7	152.79	2357.74	90.5	19114.4	52.67	3906.81	2265.09	1025.03	13851.7	304.6	5779.95	1640.31	6721.14	5650.23	7222.5	3243.08	2694.4	1159.56	13229.4	1628.46	14894.3	9605.54	23331
ko05145	Human Diseases	Infectious disease: parasitic	Toxoplasmosis	6382.64	2396.4	1327.34	6	15.5	654.68	8	8476.26	5.84	2860.33	1400.05	328.81	8804.15	135.76	4367.19	1869.16	3653.71	3233.78	2779.3	1616.78	834.58	282.6	3412.66	565.77	6067.73	12168	30487
ko00960	Metabolism	Biosynthesis of other secondary metabolites	Tropane, piperidine and pyridine alkaloid biosynthesis	6131.64	2297.3	2602.71	55.6	125.26	2866.19	66	22526.3	35.63	5620.51	3070.15	987.55	19714.2	373.59	7856.9	3135.07	18327.5	17906.2	14547.4	7253.39	3774.19	1619.39	31061.1	2695.35	44687.9	20591.6	54509.4
ko00380	Metabolism	Amino acid metabolism	Tryptophan metabolism	34499.5	13935.2	10747.8	430.8	1339.55	25589.6	644.5	144445	368.63	31301.6	18156.1	8863.09	119026	2514.51	42789.4	14482.6	101304	96185.8	88070.6	35890.8	22036.4	9970.72	149383	14681.8	213532	78623.4	240281
ko05152	Human Diseases	Infectious disease: bacterial	Tuberculosis	13301.8	4974.1	4361.23	66.8	212.98	5980.49	91	43621.9	52.03	8226.16	4197.24	1588.2	32304.2	562.01	12049.4	4260.13	23571.3	22303.9	19059.1	9423.8	5045.75	2108.69	35122.9	3440.06	52005.4	25645.8	88367.7
ko02020	Environmental Information Processing	Signal transduction	Two-component system	176123	66544.7	63936.2	1106.7	2556.8	60515.7	1354.5	496373	838.48	126337	63930	21255.3	438418	7629.68	178906	65759	577822	556309	477750	202862	103134	43049.8	904860	74423.1	1.31048e+06	433540	1.18286e+06
ko04940	Human Diseases	Endocrine and metabolic disease	Type I diabetes mellitus	2370.36	875.5	945.52	24.9	83.56	2025.69	34	14133.3	19.25	2015.41	1032.21	525.41	9034.98	165.25	2813.15	864.56	7230.44	6289.38	6355.32	2539.37	1365.41	608.74	8606.39	897	12950.9	4518.41	20026
ko01052	Metabolism	Metabolism of terpenoids and polyketides	Type I polyketide structures	2.65	1.65	6	0.014	0.014	828	0.014	384.35	0.014	256.65	35	8.35	296.65	1.65	145	33.35	1.65	5	8.35	1.65	6.65	6.65	6.65	10	570	6.65	81.35
ko04930	Human Diseases	Endocrine and metabolic disease	Type II diabetes mellitus	2242.11	790.86	914.76	14.2	36.03	872.28	15	6942.53	8.37	1597.25	859.45	286.49	7332.89	123.5	2376.29	930.16	5106.46	5724.14	4692.27	2112.54	1273.83	464.59	9830.24	813.1	14914.6	6588.59	20409.3
ko00350	Metabolism	Amino acid metabolism	Tyrosine metabolism	24368.4	9533.1	7504.86	286.4	753.91	14305.1	400.5	90993.3	229.65	20106	12104	4981.18	71786.5	1610.38	27746.7	10597.8	58866.3	51003.9	49918.9	22518.8	13006.9	5903.04	85535.8	8922.97	114270	66816.4	172653
ko00130	Metabolism	Metabolism of cofactors and vitamins	Ubiquinone and other terpenoid-quinone biosynthesis	16201.4	6519.21	7416.29	138.9	398.44	8783.9	178.5	67829.4	99.04	15223.2	7616.7	3012.04	52043.6	924.19	21349.2	7051.79	54997.8	55226.1	47542.6	20515	11259.3	4698.02	90886.8	7517.08	126160	38748.2	127278
ko00290	Metabolism	Amino acid metabolism	Valine, leucine and isoleucine biosynthesis	31722.2	12049	10581.1	227.8	648.7	14525.3	298	117749	169.58	21345.9	11105.7	4363.29	83791.7	1500.87	30395.1	10430.1	72710.5	69202	63031.4	28124.5	15188.6	6385.48	112968	10202.8	159322	66095.5	236890
ko00280	Metabolism	Amino acid metabolism	Valine, leucine and isoleucine degradation	54633.7	21692.8	16003.2	589.9	1846.96	37850.4	867.5	225517	501.83	44485.4	25675.2	11794.3	164702	3473.66	60252.4	21621.9	153736	145093	125250	54470.6	30162.9	13988.3	223686	20992.8	324584	124301	385310
ko01502	Human Diseases	Drug resistance: antimicrobial	Vancomycin resistance	10753.6	4099.34	4035.18	77.7	202.02	5531.19	83.5	37487.8	50.39	8627.96	4175.14	1500.13	36490.8	604.08	11468	3968.49	47283.7	48300.5	37002.4	17811	7501.54	3409.52	77121.9	5527.52	114913	24126.8	93591.9
ko00513	Metabolism	Glycan biosynthesis and metabolism	Various types of N-glycan biosynthesis	622.18	168.86	260.33	1	5.33	477.29	2	4593.01	0.014	303	223.5	26.5	1783.83	24.25	398.85	268.42	1030.05	862.7	1387.95	762.35	144	60.85	1099.53	133.95	1574.09	2250.65	5261.83
ko04270	Organismal Systems	Circulatory system	Vascular smooth muscle contraction	2	1	0.014	1	1	47	0.014	189.5	0.014	0.014	0.014	0.014	0.014	1	0.014	0.014	0.014	0.014	0.014	0.014	1	0.014	1	0.014	11	0.014	4
ko04962	Organismal Systems	Excretory system	Vasopressin-regulated water reabsorption	0.014	1	0.014	0.014	0.014	0.014	1	3	0.014	0.014	0.014	0.014	0.014	0.014	0.014	0.014	0.6	0.014	0.014	0.014	0.014	0.014	0.014	0.014	0.014	0.014	3.5
ko05110	Human Diseases	Infectious disease: bacterial	Vibrio cholerae infection	14.5	11.5	31.5	1.5	0.5	14	2.5	275.5	1.5	47	6	8	61	0.014	48	6	12	2	10	1	1	0.014	8	0.5	32	9	209
ko05203	Human Diseases	Cancer: overview	Viral carcinogenesis	2242.11	790.86	914.76	14.2	36.03	872.28	26	6939.53	8.37	1597.25	859.45	286.49	7417.89	123.5	2376.29	930.16	5105.86	5724.14	4692.27	2112.54	1273.83	464.59	9830.24	813.1	14914.6	6586.59	20409.3
ko05416	Human Diseases	Cardiovascular disease	Viral myocarditis	6378.14	2393.4	1309.84	6	15.5	654.68	8	8474.76	5.84	2860.33	1399.05	328.81	8668.15	132.76	4367.19	1869.16	3653.71	3233.78	2779.3	1616.78	834.58	282.6	3412.66	565.77	6066.23	12168	30471.5
ko00750	Metabolism	Metabolism of cofactors and vitamins	Vitamin B6 metabolism	11737.6	4317.65	4087.22	85.2	238.62	5235	110.5	38136.9	60.66	8602.24	4671.32	1717.78	32775.8	602.67	12267.6	4439.11	33611.3	31317.8	28366.7	12150.1	6203.03	2701.72	49645.4	4361.81	68800.3	28253.9	95950.9
ko04310	Environmental Information Processing	Signal transduction	Wnt signaling pathway	43.32	4.16	4.34	0.014	0.014	1	0.014	1.83	0.014	5.33	3.33	0.014	11	0.014	6.34	1	1	0.014	1	2	6	0.014	4.67	0.33	4.83	10	122.01
ko00622	Metabolism	Xenobiotics biodegradation and metabolism	Xylene degradation	3305.08	1515.74	1387	64.9	202.73	2570.49	109.5	17438.4	61.08	4320.82	3236.84	1402.6	17327	413.59	6267.56	2184.23	21415	20234.5	20573.1	6153.89	4461.86	1942.58	35564.5	2820.78	40919.8	13561.8	30227.1
ko05135	Human Diseases	Infectious disease: bacterial	Yersinia infection	0.014	0.2	0.014	0.014	0.014	0.014	0.014	8	0.014	0.014	0.014	3.98	24.52	0.014	1.6	0.014	74.2	45.2	45.2	62.6	13.4	4.6	116.38	11.18	73	6.42	11.8
ko00908	Metabolism	Metabolism of terpenoids and polyketides	Zeatin biosynthesis	1909.69	737.19	754.18	12.2	34.03	874.16	13.5	6893.86	8.37	1464.25	698.53	256.91	6402.87	101.75	2077.04	691.66	5218.86	5015.31	4296.29	2007.39	973.66	421.59	7887.41	689.64	11234.3	3839.5	16314.7
ko00592	Metabolism	Lipid metabolism	alpha-Linolenic acid metabolism	816.08	492.89	713.94	43	139.33	1883.96	70.5	7445.79	40.01	2438.58	1622.24	888.99	10218.8	254.58	3704.87	1030.51	6785.89	6278.43	6317.64	2839.04	1730.57	861.6	10072.4	1082.5	13162.9	3556.07	12333.3
ko00410	Metabolism	Metabolism of other amino acids	beta-Alanine metabolism	17755	7274.56	5362.59	202.4	587.9	12855.7	284	72565.8	161.74	14867.9	8658.5	3907.44	56767.1	1219.6	21067.6	7397.51	61316.1	59579.8	50787.3	20414.9	11368.7	5226.49	90906.1	7970.85	133199	44278.1	130060
ko01501	Human Diseases	Drug resistance: antimicrobial	beta-Lactam resistance	23224.1	8138.47	8728.35	128.7	323.95	9873.53	144.5	96888.7	83.96	19805.1	9554.77	2592.25	64759.8	1130.29	24772.7	9884.73	95555.9	95692.6	72754.5	37329.8	16322.6	7032.01	170265	12315	245019	69167	195781
ko04024	Environmental Information Processing	Signal transduction	cAMP signaling pathway	45.16	35.5	26.17	7	18	403	9	934.17	5	177.83	140	120.67	1008	32.33	288.33	62.17	294.83	310	429.67	197.83	118.83	66.83	60.83	49.5	260.5	88.66	603.34
ko04022	Environmental Information Processing	Signal transduction	cGMP-PKG signaling pathway	6.83	4.67	20.17	1	1	47	0.014	191	0.014	0.014	0.014	0.014	0.014	2	0.014	0.014	0.014	0.014	0.014	0.014	2	0.014	1	0.014	14.5	0.014	19.5
ko03015	Genetic Information Processing	Translation	mRNA surveillance pathway	0.17	0.014	0.014	0.014	0.014	0.014	2	37.67	0.014	0.014	0.014	0.014	52	0.014	0.014	0.014	0.17	0.014	0.014	0.014	0.17	0.014	0.014	0.014	0.014	2.17	42.83
ko04150	Environmental Information Processing	Signal transduction	mTOR signaling pathway	0.014	0.014	0.014	0.014	0.014	0.014	1	0.014	0.014	0.014	0.014	0.014	19	0.014	0.014	0.014	0.014	0.014	0.014	0.014	0.014	0.014	0.014	0.014	0.014	0.014	5
ko04115	Cellular Processes	Cell growth and death	p53 signaling pathway	6378.14	2393.4	1309.84	6	15.5	654.68	8	8474.76	5.84	2860.33	1399.05	328.81	8668.15	132.76	4367.19	1869.16	3653.71	3233.78	2779.3	1616.78	834.58	282.6	3412.66	565.77	6066.23	12168	30471.5

## Sheet: Endophytes
Pathway_ID	Level1	Level2	Level3	YXYX_E_1	YXYX_E_3	YXYX_E_2	WCHS_E_1	WCHS_E_2	WCHS_E_3	YXXL_E_2	YXXL_E_3	YXXL_E_1	YXHS_E_1	CSHS_E_1	CSHS_E_2	CSHS_E_3	WCYX_E_1	WCYX_E_2	WCYX_E_3	CSXL_E_3	CSXL_E_2	CSXL_E_1	WCXL_E_3	WCXL_E_2	WCXL_E_1	CSYX_E_1	CSYX_E_2	CSYX_E_3	YXHS_E_3	YXHS_E_2
ko01210	Metabolism	Global and overview maps	2-Oxocarboxylic acid metabolism	1.77407e+06	1.33923e+06	1.65694e+06	1.03589e+06	1.74804e+06	1.7571e+06	787204	732194	1.57988e+06	1.24269e+06	1.91337e+06	643214	682807	1.05534e+06	1.37217e+06	1.34848e+06	666760	972017	884796	864764	1.67375e+06	1.72886e+06	2.08381e+06	2.23469e+06	2.21534e+06	1.6378e+06	1.67071e+06
ko02010	Environmental Information Processing	Membrane transport	ABC transporters	8.54639e+06	6.0655e+06	8.01779e+06	5.44192e+06	8.70437e+06	9.0209e+06	3.53072e+06	3.28372e+06	7.53882e+06	5.35846e+06	6.69167e+06	3.11253e+06	3.18926e+06	5.15966e+06	6.49629e+06	6.83353e+06	2.69304e+06	3.96673e+06	3.97969e+06	3.92296e+06	8.25517e+06	8.65701e+06	9.48786e+06	1.02845e+07	9.55567e+06	7.68326e+06	7.55467e+06
ko04933	Human Diseases	Endocrine and metabolic disease	AGE-RAGE signaling pathway in diabetic complications	382	38	209	2000.66	205.34	1077.34	24	14.66	0.017	0.017	0.66	0.017	100	1076	371.34	972.66	30.34	117.34	33.34	250	3927.34	522	194.66	1	0.017	0.017	238
ko04152	Environmental Information Processing	Signal transduction	AMPK signaling pathway	150943	115347	137229	118204	140785	156737	67098.4	59782.2	126070	122312	171103	62631.9	65902.5	110236	114838	121772	56050.1	75160.9	64220.3	75695.6	162145	153957	171022	181796	178177	133028	136854
ko00525	Metabolism	Biosynthesis of other secondary metabolites	Acarbose and validamycin biosynthesis	117132	100079	108837	73283.9	115287	117113	48285.2	44212	104334	104170	170605	44944.8	50322.9	76756.7	95852.9	87938	43757.9	68921.4	63411.1	53156.3	120419	114131	141661	150703	152508	109548	122114
ko04520	Cellular Processes	Cellular community - eukaryotes	Adherens junction	58.8	20.8	144.2	0.2	580	0.017	43.8	183.2	37.4	6.8	0.2	3798.8	17	0.017	16.8	0.017	37	54.2	130.6	4	0.017	13.8	0.8	0.2	154	182.4	597
ko04920	Organismal Systems	Endocrine system	Adipocytokine signaling pathway	309986	184851	249618	174777	303783	265824	127690	118008	277268	137247	358328	63766.5	79817.2	162844	228030	231246	80590.8	113788	85419.8	137952	281990	296901	413720	440736	481070	277347	209294
ko04261	Organismal Systems	Circulatory system	Adrenergic signaling in cardiomyocytes	0.017	34	2	3.75	0.017	31	22	25	0.017	25.6	27	1	11.6	100.8	243	34.8	9	6	9	26	331	96	98	242.5	0.017	454	0.017
ko05143	Human Diseases	Infectious disease: parasitic	African trypanosomiasis	19884.6	17741.4	19664.8	15360.1	27875.7	23153.4	4090.12	4708.1	18755.7	16967	32380.2	14581.8	20768.3	20422.3	18849.3	18139	19419.3	30028.3	30555.3	4766.55	22467.7	22553.8	36235.1	34481.8	36811.6	19845	26959.5
ko00250	Metabolism	Amino acid metabolism	Alanine, aspartate and glutamate metabolism	1.69119e+06	1.31353e+06	1.54863e+06	1.00351e+06	1.76298e+06	1.64946e+06	639423	595232	1.54875e+06	1.24861e+06	1.8185e+06	630937	672742	1.04771e+06	1.34735e+06	1.29692e+06	683733	1.00136e+06	903634	682139	1.58982e+06	1.64134e+06	2.16987e+06	2.27169e+06	2.28832e+06	1.57079e+06	1.64035e+06
ko05034	Human Diseases	Substance dependence	Alcoholism	23396.6	11687.7	16363.2	10373	23920.7	15543.1	16619.5	15555.8	19502.5	9611.7	65319.2	6441.59	15931.9	9921.71	16702.8	15630.4	14603.4	22373.7	22608.1	17362.6	18514.3	18065.1	31278.5	33310	40536.2	18466.2	15401
ko04925	Organismal Systems	Endocrine system	Aldosterone synthesis and secretion	0.017	0.017	1	0.017	0.017	0.017	0.017	25	0.017	4	27	0.017	11	22	0.017	0.017	9	6	9	8	107	96	98	242.5	0.017	153	0.017
ko04960	Organismal Systems	Excretory system	Aldosterone-regulated sodium reabsorption	0.017	0.017	1	0.017	0.017	0.017	0.017	25	0.017	0.017	5	0.017	11	22	0.017	0.017	9	6	9	0.017	107	0.017	0.017	61.5	0.017	153	0.017
ko05010	Human Diseases	Neurodegenerative disease	Alzheimer disease	232436	179115	219221	148816	237092	246492	142195	134609	194449	198178	224870	125637	136166	153472	177459	183063	112562	180941	174096	161931	234551	229071	256085	263355	249674	211344	239627
ko00520	Metabolism	Carbohydrate metabolism	Amino sugar and nucleotide sugar metabolism	1.82912e+06	1.44e+06	1.63772e+06	1.14699e+06	1.90454e+06	1.77249e+06	708637	635695	1.66978e+06	1.36922e+06	2.06524e+06	753246	752323	1.14463e+06	1.46549e+06	1.42899e+06	774194	1.11091e+06	971119	734929	1.74998e+06	1.78123e+06	2.33744e+06	2.46641e+06	2.47478e+06	1.6952e+06	1.73755e+06
ko00970	Genetic Information Processing	Translation	Aminoacyl-tRNA biosynthesis	1.45172e+06	1.2179e+06	1.32401e+06	909945	1.50102e+06	1.42289e+06	648018	594758	1.30869e+06	1.33039e+06	1.84263e+06	638950	688224	953213	1.19413e+06	1.12314e+06	711521	1.02817e+06	899552	695407	1.40119e+06	1.39322e+06	1.80279e+06	1.87117e+06	1.90205e+06	1.33912e+06	1.46961e+06
ko00627	Metabolism	Xenobiotics biodegradation and metabolism	Aminobenzoate degradation	1.01844e+06	612709	917058	497770	1.00281e+06	934633	332972	304556	929763	405976	860412	164006	223944	457010	710009	741653	193222	290066	269082	356444	913660	990342	1.23775e+06	1.3735e+06	1.38744e+06	935117	682627
ko05146	Human Diseases	Infectious disease: parasitic	Amoebiasis	12337.9	14909	9414.72	16083.9	12668.3	14087.6	16276.2	14788.3	9777.1	31680.2	19282.9	18532.2	17861.1	15412.6	16395.3	11962	21093.4	27670.4	21063.3	17290.7	17648.5	10492.2	12749.8	13747.9	7186.61	10944.3	22653
ko05031	Human Diseases	Substance dependence	Amphetamine addiction	23396.6	11687.7	16363.2	10373	23920.7	15543.1	16619.5	15555.8	19502.5	9611.7	65319.2	6441.59	15931.9	9921.71	16702.8	15630.4	14603.4	22373.7	22608.1	17362.6	18514.3	18065.1	31278.5	33310	40536.2	18466.2	15401
ko05014	Human Diseases	Neurodegenerative disease	Amyotrophic lateral sclerosis (ALS)	299562	212044	280809	185330	305853	302070	142337	137523	261026	186439	256892	118511	170086	181351	220184	230893	141649	219886	211169	161378	291213	297690	336553	359711	344244	270871	308666
ko01523	Human Diseases	Drug resistance: antineoplastic	Antifolate resistance	275755	231748	254643	174145	286683	280863	118280	109398	248201	240250	320498	120871	120006	189909	226816	216148	114917	173990	159944	128130	270385	269940	353403	359650	352648	253914	285367
ko04612	Organismal Systems	Immune system	Antigen processing and presentation	46082.1	36008.7	40744.2	28618	45944.1	41940.9	21338.3	19342.9	39039.7	39508.7	30745.7	17448.4	19798.6	28474.9	34896.9	34180.8	16937.8	24585.1	25019.4	23299.4	43246.6	43882.1	54325.8	58782.9	56360.8	40788.1	41941.6
ko04371	Environmental Information Processing	Signal transduction	Apelin signaling pathway	0.017	34	1	3.75	0.017	31	22	0.017	0.017	25.6	22	1	0.6	78.8	243	34.8	0.017	0.017	0.017	26	224	96	98	181	0.017	301	0.017
ko04210	Cellular Processes	Cell growth and death	Apoptosis	97282.1	71300.9	91375	60236.9	98533.8	101901	66717.4	62330.1	78551.7	69565.2	98599.5	46846.1	71949.2	54622.9	65984.6	74916.6	53070.3	89646.2	87819.3	76464.9	96095.9	95176.4	95817.4	98518.8	93071.6	84046.4	87178.7
ko04214	Cellular Processes	Cell growth and death	Apoptosis - fly	179554	120301	164210	98495	173198	176916	105642	97924.3	150755	108305	164481	69133	81874	96595.1	125489	134163	63752.1	104277	101371	118561	166020	173173	193953	205700	197479	157232	145744
ko04215	Cellular Processes	Cell growth and death	Apoptosis - multiple species	76053.3	51198.4	68542.1	49509.5	77273.5	79473.1	62352.4	58184.6	59076.2	48268.4	97479.4	41299.8	61678.9	43644.8	51431.2	59419.1	42520.9	73487.6	72307.6	71365.7	75425.5	73303.1	72989	73818.7	74761.2	63676	63868.4
ko00572	Metabolism	Glycan biosynthesis and metabolism	Arabinogalactan biosynthesis - Mycobacterium	182893	79766.4	121586	69463.9	201313	112696	31858.9	26892	176435	42155	132519	11445.9	15931.2	62675.9	133835	122251	22721.1	41225.5	29151.7	22685.4	128540	159885	310769	333499	388383	162834	67252.4
ko00590	Metabolism	Lipid metabolism	Arachidonic acid metabolism	58810.6	49401.7	54459.6	47054.5	58742.9	61219.2	35669.8	35050.2	50333.7	68214	70304.6	41208.4	44027.8	50196.1	48889.9	49525.4	36808.3	55562.2	55296.4	41592.4	63921.9	59559.8	67393.3	72878.9	71024	55246.5	82017.9
ko00330	Metabolism	Amino acid metabolism	Arginine and proline metabolism	1.70545e+06	1.207e+06	1.61846e+06	947926	1.73618e+06	1.69926e+06	576279	551276	1.56428e+06	901743	1.55756e+06	506481	549219	965508	1.2879e+06	1.29579e+06	544355	777202	715360	629519	1.60307e+06	1.69427e+06	2.08642e+06	2.24037e+06	2.17066e+06	1.5943e+06	1.5763e+06
ko00220	Metabolism	Amino acid metabolism	Arginine biosynthesis	1.21532e+06	878233	1.1002e+06	707097	1.26821e+06	1.17063e+06	469692	443450	1.10179e+06	772747	1.2098e+06	426627	465874	718722	955927	935838	452666	676209	643362	504271	1.117e+06	1.17548e+06	1.53778e+06	1.6498e+06	1.66992e+06	1.11766e+06	1.11641e+06
ko05412	Human Diseases	Cardiovascular disease	Arrhythmogenic right ventricular cardiomyopathy (ARVC)	283	324	116	56.75	125	181	22	0.017	14	26.6	20	1	2.6	775.8	243	368.8	3	7	18	114	404	251	0.017	0.017	0.017	301	51
ko00053	Metabolism	Carbohydrate metabolism	Ascorbate and aldarate metabolism	734586	487288	695431	393549	691533	741834	318488	293836	639076	362490	471606	196201	198020	371158	523688	557963	164997	239116	242277	354582	675812	730362	770604	866420	784575	664247	599077
ko00791	Metabolism	Xenobiotics biodegradation and metabolism	Atrazine degradation	265805	145568	218892	133524	282571	230656	84448.7	77725.3	242097	95796.8	198637	59171.2	64145.9	120816	188334	198051	45208.2	78473.8	85524.4	87059.1	223488	252907	356172	394174	402907	238237	163142
ko04138	Cellular Processes	Transport and catabolism	Autophagy - yeast	17882.1	14079.6	14918.5	9351.84	20693.6	15232.1	3711.49	3843.57	18872.9	14355.2	52127.5	6221.26	6228.32	11372	15568.1	13080	10635.2	12614.2	7687.43	3466.71	15645.9	16462.9	30862.1	30362.9	39649.8	16969	20362.5
ko04361	Organismal Systems	Development and regeneration	Axon regeneration	30808.8	25690.3	30225.8	22740.3	31626.2	34612.8	18638.5	17301.2	24125.5	28863.6	16266.6	18393.6	17811.6	22159.3	25063.8	25307.9	12239	18994.1	20745.7	21181.5	33110.2	30369.1	29981.9	33579.1	26836	27138	36645.2
ko02030	Cellular Processes	Cell motility	Bacterial chemotaxis	1.53914e+06	1.18158e+06	1.55565e+06	1.04617e+06	1.54781e+06	1.73867e+06	733153	697870	1.32824e+06	1.02253e+06	698379	702417	799613	1.03226e+06	1.15676e+06	1.25451e+06	670818	992626	985793	842299	1.6113e+06	1.59726e+06	1521111	1.69426e+06	1.42751e+06	1.41068e+06	1.7512e+06
ko05100	Human Diseases	Infectious disease: bacterial	Bacterial invasion of epithelial cells	146.5	165.28	111.83	66	103.33	112.17	32	335	539.67	135.09	232.84	208.33	55	156.5	1014.84	22	108.83	104.17	182.5	43.17	307.67	0.017	0.66	198.67	0.017	575	938.08
ko03070	Environmental Information Processing	Membrane transport	Bacterial secretion system	1.96341e+06	1.49105e+06	1.90989e+06	1.24941e+06	1.8875e+06	2.10934e+06	919749	869768	1.64807e+06	1.20223e+06	1.5196e+06	816042	698561	1.2796e+06	1.47034e+06	1.55702e+06	591703	892551	862622	1.04856e+06	1.97882e+06	1.98852e+06	2.12224e+06	2.25286e+06	2.0136e+06	1.77842e+06	1.989e+06
ko03022	Genetic Information Processing	Transcription	Basal transcription factors	34391.8	20653.1	31404.6	14067.1	34009.4	30533	6368.04	5602.32	32565.1	6713.56	36052.1	2065.79	3648.85	14805.3	23297.9	23892.8	6097.18	8283.42	5244.82	6557.16	28361.1	33888.6	44826.5	50261.9	52296	30880.5	19347.9
ko03410	Genetic Information Processing	Replication and repair	Base excision repair	685428	549867	617185	431501	718293	671454	310017	288119	606879	588042	1.00129e+06	306793	339971	458611	558402	535837	359139	514428	447742	339605	670350	661842	874259	899844	940255	627445	692973
ko00362	Metabolism	Xenobiotics biodegradation and metabolism	Benzoate degradation	2.44249e+06	1.44829e+06	2.1981e+06	1.22484e+06	2.26512e+06	2.2781e+06	1.06976e+06	994675	2.14972e+06	945219	1.83393e+06	407668	501328	1.16289e+06	1.68992e+06	1.78692e+06	427303	653467	618517	1.18163e+06	2.17448e+06	2.35718e+06	2.87369e+06	3.16455e+06	3.03459e+06	2.17232e+06	1.72087e+06
ko00965	Metabolism	Biosynthesis of other secondary metabolites	Betalain biosynthesis	43691.9	28585.8	40241.7	25508.9	40051.3	42679.6	20150.5	19438.1	37986.9	36515.6	41055.8	15343.3	10353.4	26536	32497.2	33469.3	7849.97	12059.3	14217.5	22877	42357.1	43560.4	53469.3	58785	58234.7	39099.8	44068.8
ko04976	Organismal Systems	Digestive system	Bile secretion	482.86	401.57	438.86	401.79	2017.57	795.14	131.14	63	316.29	429	5130.33	1203	3205.16	806.86	375.57	215.29	2345.48	4019.27	3473.82	348.86	382.14	91.86	1691	591.86	1583	676.14	282
ko02026	Cellular Processes	Cellular community - prokaryotes	Biofilm formation - Escherichia coli	1.03033e+06	775221	1.01172e+06	651505	987003	1.10698e+06	469295	439893	879252	609235	509511	460275	366414	629665	758411	814808	278681	431023	475877	531372	1.01512e+06	1.04735e+06	1.03322e+06	1.15586e+06	987580	925220	999194
ko02025	Cellular Processes	Cellular community - prokaryotes	Biofilm formation - Pseudomonas aeruginosa	942680	738279	982946	588514	909028	1.05527e+06	342544	334409	819199	502617	386651	386204	313029	610824	702227	761255	228921	358928	431839	401827	949233	983102	953803	1.09619e+06	922390	894155	1.09018e+06
ko05111	Cellular Processes	Cellular community - prokaryotes	Biofilm formation - Vibrio cholerae	985686	758202	974724	707106	929460	1.08594e+06	452097	437188	824759	642825	518123	455650	369774	700605	747708	814071	287414	438286	444575	523977	1.04148e+06	1.01674e+06	1.01516e+06	1.10937e+06	963582	894952	1.16664e+06
ko00522	Metabolism	Metabolism of terpenoids and polyketides	Biosynthesis of 12-, 14- and 16-membered macrolides	0.017	56	0.017	0.017	0.017	2	0.017	0.017	0.017	5	38	0.017	20	0.017	0.017	0.017	1	1	5	0.017	0.017	0.017	0.017	0.017	0.017	0.017	47
ko01230	Metabolism	Global and overview maps	Biosynthesis of amino acids	6.97766e+06	5.49929e+06	6401412	4.30313e+06	7.09745e+06	6.86549e+06	3.0493e+06	2.83935e+06	6.26797e+06	5.49363e+06	7.99041e+06	2866464	3.01904e+06	4.38841e+06	5.59277e+06	5.37592e+06	3.08615e+06	4.46318e+06	3.98257e+06	3.30057e+06	6.66635e+06	6.73146e+06	8.53602e+06	9.01349e+06	9.09657e+06	6.43923e+06	6.92142e+06
ko01051	Metabolism	Metabolism of terpenoids and polyketides	Biosynthesis of ansamycins	112569	97746.2	112997	64272.1	116560	122413	37652.5	33400.8	106838	90854.9	128245	57544.6	51606.3	69113.2	91961	84510	46722.1	71406.5	73857.6	39302.5	110983	111945	132124	144342	124385	109479	122369
ko01059	Metabolism	Metabolism of terpenoids and polyketides	Biosynthesis of enediyne antibiotics	144	77	22.66	30	1	46	0.017	7	77	20	1	3	38	27	2	41	32	6	2	22	0.017	0.017	418	3	158	0.017	0.017
ko01110	Metabolism	Global and overview maps	Biosynthesis of secondary metabolites	1.93588e+07	1.4648e+07	1.76647e+07	1.15084e+07	1.9786e+07	1.87954e+07	8.02547e+06	7.49447e+06	1.74067e+07	1.38698e+07	2.21249e+07	7.47214e+06	8.05394e+06	1.16868e+07	1.51796e+07	1.47994e+07	8.148e+06	1.18253e+07	1.05313e+07	8.705e+06	1.83525e+07	1.87573e+07	2.39634e+07	2.54553e+07	2.58115e+07	1.78581e+07	1.83678e+07
ko01053	Metabolism	Metabolism of terpenoids and polyketides	Biosynthesis of siderophore group nonribosomal peptides	90829.6	56046.5	69990.8	36008.3	109005	69468.8	16155.5	17212.5	90000.4	64241.5	98694.7	41847.4	17358.4	41624	72802.4	66111.8	21228.1	32511.9	34960.7	13512.6	71364.2	81077.7	168077	170655	188708	83451.8	64716.4
ko01056	Metabolism	Metabolism of terpenoids and polyketides	Biosynthesis of type II polyketide backbone	0.017	160	0.017	0.017	0.017	0.017	0.017	0.017	0.017	5	11026.3	21.65	53.42	0.017	10	130	11.35	14.65	50.97	0.017	0.017	35	15	0.017	5	0.017	64
ko01057	Metabolism	Metabolism of terpenoids and polyketides	Biosynthesis of type II polyketide products	742.67	638.17	735.33	2240.83	1016.34	1323.34	113.17	79.66	218	229.67	15116.6	222.32	891.43	1282.33	936.67	960.99	1737.85	1435.33	916.66	316.17	4194.34	996.84	1861.66	809	1763	321.83	474
ko01040	Metabolism	Lipid metabolism	Biosynthesis of unsaturated fatty acids	203770	120469	168562	114009	224110	181035	72445.8	68412.3	182287	101201	265133	63301.6	79985.2	112247	150859	153811	63802.4	106071	101962	78560.5	185532	196712	286551	306453	335368	184271	143431
ko01055	Metabolism	Metabolism of terpenoids and polyketides	Biosynthesis of vancomycin group antibiotics	70882.1	58795.5	66629	56384.6	70065.9	77514.2	26333.5	23748	61498.7	65334.3	114013	26597.9	34342.4	54693.3	58431.9	58320.7	26972.5	39542.4	35320.5	30107	82008.8	76210.9	84110.4	90411.2	90494.6	66418.6	69203.8
ko00999	Metabolism	Biosynthesis of other secondary metabolites	Biosynthesis of various secondary metabolites - part 1	191	52	87	1000.33	102.67	538.67	12	7.33	0.017	5	87.66	4	53.38	538	185.67	319.33	15.67	61.67	23	125	1963.67	261	55.33	0.017	0.017	0.017	119
ko00998	Metabolism	Biosynthesis of other secondary metabolites	Biosynthesis of various secondary metabolites - part 2	171111	132913	166646	88689.2	152889	173597	82826.3	74932.9	148357	97502.6	131609	47094.3	37840.8	92246.6	124654	125743	33287.2	47243.7	42713.5	92108	158974	165741	169598	194906	164358	155553	148480
ko00997	Metabolism	Biosynthesis of other secondary metabolites	Biosynthesis of various secondary metabolites - part 3	163.8	128.8	233.2	98.2	53	83	166.8	268.2	37.4	38.8	1.2	1681.8	84.33	63	16.8	0.017	75	109.2	219.6	103	39	13.8	551.8	362.2	0.017	182.4	799
ko00780	Metabolism	Metabolism of cofactors and vitamins	Biotin metabolism	881287	669368	816086	539821	881879	874843	411619	395197	772886	669135	1.08994e+06	356516	390087	549286	683633	680716	363236	528484	486635	460659	858426	855089	1.02567e+06	1.10227e+06	1.0981e+06	811065	868396
ko00363	Metabolism	Xenobiotics biodegradation and metabolism	Bisphenol degradation	475.86	915.07	1036.86	249.62	579.57	290.64	163.14	88.33	402.29	458.83	20195	249.67	838.88	421.53	720.57	350.29	50.43	111	240	167.86	1074.64	400.69	1242	1021.36	3170.5	1262.14	234.5
ko05219	Human Diseases	Cancer: specific types	Bladder cancer	27466.5	12313.3	15940.9	18659	26103.4	21635.2	27826.8	25609.5	19369.4	14017.9	43917.4	14106.6	16041.2	16353.5	19190.6	22119.7	14263.3	21597.6	19930.3	31771.9	24852.1	23555.2	32079.7	32130	39533.8	19477.8	13862.6
ko00905	Metabolism	Metabolism of terpenoids and polyketides	Brassinosteroid biosynthesis	0.017	0.017	0.017	0.017	0.017	0.017	0.017	0.017	0.017	13	0.017	0.017	0.017	0.017	0.017	0.017	0.017	0.017	0.017	0.017	0.017	0.017	0.017	0.017	0.017	0.017	0.017
ko00650	Metabolism	Carbohydrate metabolism	Butanoate metabolism	2.79995e+06	1.77458e+06	2.43582e+06	1.48545e+06	2.74556e+06	2.54518e+06	1.18155e+06	1.09744e+06	2494950	1.53582e+06	2.7125e+06	757938	837527	1.4342e+06	2.04502e+06	2.06604e+06	784287	1.16722e+06	1.07732e+06	1.27772e+06	2518560	2.6727e+06	3.48479e+06	3.7608e+06	3.83774e+06	2.51467e+06	2.13981e+06
ko04625	Organismal Systems	Immune system	C-type lectin receptor signaling pathway	0.017	27	1	0.017	0.017	39.29	22	0.017	0.017	122	22	1	0.017	48	243	1	0.017	0.017	0.017	26	224	96	201	362	0.017	301	0.017
ko00660	Metabolism	Carbohydrate metabolism	C5-Branched dibasic acid metabolism	588494	456379	555802	340612	590542	584269	250334	235454	523144	430571	727767	242964	264739	345132	458420	447413	257238	375137	348061	276758	552967	571278	698306	742517	747460	548083	564474
ko00232	Metabolism	Biosynthesis of other secondary metabolites	Caffeine metabolism	14027.7	5993.5	9301.33	6973.5	18273.3	9406.63	2396	1971.66	13356	2393.5	34900.3	2363.33	9642	5221.41	9929.17	10050.5	8788.64	13743.7	13760.6	1831.33	12898.8	12609.9	24533.7	25826.7	29719	12383	4393.25
ko04020	Environmental Information Processing	Signal transduction	Calcium signaling pathway	112	359.67	311.5	132.42	728	323	46.17	58	36	114.77	2193	760.33	188.43	269.3	303	67.13	27.67	158.5	380	128.67	535	278.17	110.5	187	2	1120.83	211.5
ko00930	Metabolism	Xenobiotics biodegradation and metabolism	Caprolactam degradation	589148	308727	473048	256758	612467	471997	224300	206840	531659	209269	558844	100350	157491	243250	412113	415971	125911	220293	220135	232687	478612	538055	805227	866863	954536	526359	341077
ko00332	Metabolism	Biosynthesis of other secondary metabolites	Carbapenem biosynthesis	96251	81692.2	87191.4	61693.7	99548.6	94781.6	44404.7	41406.4	85575.7	92422.1	129396	44321.5	47642.2	63524.1	79890.3	74293	48374.1	71391.5	63033.8	47657.5	92655	91687.7	119680	122107	130206	87404.2	102767
ko04973	Organismal Systems	Digestive system	Carbohydrate digestion and absorption	3560.89	6800.79	3475.48	8868.23	4892.47	7241.56	1247.99	799.33	2319.89	10641.5	1143.41	11621.1	6150.47	8567.74	4531.99	6997.6	7346.66	5949.37	4876.52	1426.19	7353.34	5677.66	3318.67	4890.48	1460.6	2769.04	10076.2
ko00710	Metabolism	Energy metabolism	Carbon fixation in photosynthetic organisms	770390	664763	733218	505853	802047	805108	311464	287366	693230	665982	935707	404749	390502	524085	627837	599960	372701	548691	499986	341463	778730	766222	923193	960673	939494	723642	802878
ko00720	Metabolism	Energy metabolism	Carbon fixation pathways in prokaryotes	1.93202e+06	1.45923e+06	1.75458e+06	1.1154e+06	1.93114e+06	1.84686e+06	856295	798928	1.73397e+06	1.43938e+06	2.24225e+06	769833	775302	1.14736e+06	1.5127e+06	1.46011e+06	770375	1.1279e+06	1.01094e+06	929723	1.83125e+06	1.85277e+06	2.37639e+06	2.52648e+06	2.59735e+06	1.77841e+06	1.80498e+06
ko01200	Metabolism	Global and overview maps	Carbon metabolism	6.97266e+06	5.18256e+06	6.40722e+06	4.10608e+06	7.10643e+06	6.80304e+06	2.78894e+06	2.60595e+06	6.28808e+06	4.78623e+06	7.44856e+06	2.63071e+06	2.88888e+06	4.1321e+06	5.40923e+06	5.31342e+06	2.825e+06	4.14794e+06	3.76786e+06	3.03482e+06	6.64527e+06	6.80977e+06	8.53823e+06	9.11813e+06	9.15636e+06	6.43919e+06	6.43733e+06
ko04260	Organismal Systems	Circulatory system	Cardiac muscle contraction	89478.6	70032.5	90270.1	60636.3	88881	103906	53646.6	51484	73053.4	89788.9	53753.3	49359.5	46001.7	64310.7	67258.5	73416.3	31818.6	56110	57648.2	62654.2	97308.8	92579.8	92326.2	96375.5	79837.6	83777.4	97127
ko00906	Metabolism	Metabolism of terpenoids and polyketides	Carotenoid biosynthesis	97484.7	65575.4	85986.6	54597.3	122391	89432.4	30841.2	28620.7	87998.5	53269.5	137113	50636.1	86608.5	47875.1	70430.1	75355.7	74031	124889	117762	33059.3	92066.8	93642.6	135983	145990	153708	92244	84218.6
ko01503	Human Diseases	Drug resistance: antimicrobial	Cationic antimicrobial peptide (CAMP) resistance	574663	478280	577313	399050	563834	632167	251352	242199	498464	571597	362025	363671	269021	410814	446898	465566	216513	326370	348059	286492	599135	587078	618835	667517	572681	532842	656332
ko04514	Environmental Information Processing	Signaling molecules and interaction	Cell adhesion molecules (CAMs)	451	132	209	2177.66	205.34	1077.34	24	14.66	0.017	22	1.66	0.017	174	1076	371.34	1177.66	942.34	854.34	111.34	289	4035.34	522	179.66	42	65	0.017	238
ko04110	Cellular Processes	Cell growth and death	Cell cycle	0.017	0.017	0.017	0.017	0.017	0.017	0.017	0.017	0.017	0.017	12.5	0.017	0.017	0.017	0.017	0.017	0.017	0.017	0.017	0.017	0.017	0.017	0.017	0.017	0.017	0.017	0.017
ko04112	Cellular Processes	Cell growth and death	Cell cycle - Caulobacter	731499	625197	672904	487101	816203	759779	387674	359202	641033	715162	1.08985e+06	411486	495686	515922	608762	585639	458843	704815	646209	420256	740733	708890	932513	912711	924288	666167	775608
ko04218	Cellular Processes	Cell growth and death	Cellular senescence	0.017	0.017	0.017	0.017	0.017	0.017	0.017	0.017	0.017	4	34.5	0.017	0.017	0.017	0.017	0.017	0.017	0.017	0.017	8	0.017	96	98	181	0.017	0.017	0.017
ko05230	Human Diseases	Cancer: overview	Central carbon metabolism in cancer	471914	354561	424681	261349	491059	435221	158923	148488	442887	324052	496893	163024	169747	262285	377090	353212	207041	285074	238271	162359	425838	446975	611368	645246	671626	437869	437450
ko05142	Human Diseases	Infectious disease: parasitic	Chagas disease (American trypanosomiasis)	18543.4	16640.8	17861.4	7821.44	26531.7	18852.7	4078.29	4194.6	17590.7	18455.6	29312.2	14164.5	17486.1	15650.3	17050.9	14152	17821.3	30458	28061.5	4143.88	18373.9	18664	35404.7	34080	35246.6	19089	22558.9
ko05204	Human Diseases	Cancer: overview	Chemical carcinogenesis	397462	266191	370420	246587	406229	410611	183785	175769	343247	252234	284608	146150	190564	238354	290979	312533	139690	235680	236919	208240	395962	398757	451434	487094	464574	366012	360550
ko04062	Organismal Systems	Immune system	Chemokine signaling pathway	58.8	20.8	144.2	0.2	0.017	0.017	43.8	183.2	37.4	6.8	0.2	3798.8	17	0.017	16.8	0.017	31	53.2	130.6	4	0.017	13.8	0.8	0.2	154	182.4	597
ko00625	Metabolism	Xenobiotics biodegradation and metabolism	Chloroalkane and chloroalkene degradation	873359	549856	808745	417027	863298	811928	272607	253427	803480	335814	719378	156665	193773	395955	625276	628962	169945	256022	242858	288177	764023	847971	1.07365e+06	1.1886e+06	1.1676e+06	810425	626398
ko00361	Metabolism	Xenobiotics biodegradation and metabolism	Chlorocyclohexane and chlorobenzene degradation	549796	327318	504878	279147	495273	523604	262972	242243	469904	174712	395962	86491.7	118925	254579	372341	399896	95015.7	144133	126908	294933	501487	529898	600379	664510	597709	492702	364612
ko04979	Organismal Systems	Digestive system	Cholesterol metabolism	0.017	0.017	0.017	0.017	0.017	0.017	0.017	0.017	0.017	0.017	0.017	0.017	9	0.017	0.017	0.017	0.017	0.017	0.017	0.017	0.017	0.017	0.017	0.017	0.017	0.017	0.017
ko05231	Human Diseases	Cancer: overview	Choline metabolism in cancer	30800.1	25345.9	29874.1	21524.9	31856	34085.8	18515.3	17440.1	23993.6	28376	14233.1	22059.1	17297.3	22100.2	24352	24655.7	11417.5	18247.1	21037	21162	30938.9	29980.5	29806.4	31264.6	25955.3	26805.6	36921.2
ko04725	Organismal Systems	Nervous system	Cholinergic synapse	0.017	0.017	0.017	0.017	93	0.017	0.017	0.017	0.017	0.017	0.017	0.017	2	0.017	0.017	0.017	0.017	0.017	0.017	0.017	0.017	0.017	0.017	0.017	0.017	0.017	0.017
ko05220	Human Diseases	Cancer: specific types	Chronic myeloid leukemia	8	9.5	167.5	26	0.017	80	7	0.017	4	87	0.017	68	28.5	0.017	0.017	90	17	11.5	106	26.5	16.5	30	4.5	0.017	0.017	63.5	34
ko04713	Organismal Systems	Environmental adaptation	Circadian entrainment	0.017	34	1	3.75	0.017	31	22	0.017	0.017	25.6	22	1	0.6	78.8	243	34.8	0.017	0.017	0.017	26	224	96	98	181	0.017	301	0.017
ko00020	Metabolism	Carbohydrate metabolism	Citrate cycle (TCA cycle)	1.66641e+06	1.23868e+06	1.51924e+06	915639	1.67728e+06	1.58463e+06	673573	640550	1.50225e+06	1.13322e+06	1.83245e+06	624521	606660	976555	1.29389e+06	1.24757e+06	654756	949515	837106	741995	1.55551e+06	1.60127e+06	2.08209e+06	2.2165e+06	2.25703e+06	1.54224e+06	1.5716e+06
ko05030	Human Diseases	Substance dependence	Cocaine addiction	23396.6	11687.7	16363.2	10373	23920.7	15543.1	16619.5	15555.8	19502.5	9607.7	65297.2	6441.59	15931.9	9921.71	16702.8	15630.4	14603.4	22373.7	22608.1	17354.6	18514.3	17969.1	31180.5	33129	40536.2	18466.2	15401
ko05210	Human Diseases	Cancer: specific types	Colorectal cancer	76053.3	51198.4	68542.1	49509.5	77273.5	79473.1	62352.4	58184.6	59076.2	48268.4	97479.4	41299.8	61678.9	43644.8	51431.2	59419.1	42520.9	73487.6	72307.6	71365.7	75425.5	73303.1	72989	73818.7	74761.2	63676	63868.4
ko04934	Human Diseases	Endocrine and metabolic disease	Cushing syndrome	50284	40863.7	47120.7	29264.2	52676	49663.4	22179.5	21750.7	44021.1	45501.3	68618.7	23202.6	26066.1	32949.7	41042.9	39381.9	26536.8	39139.2	36059.7	25192.2	48471.9	48827.6	62817.5	64775.7	67159.6	46563.4	58112.3
ko00460	Metabolism	Metabolism of other amino acids	Cyanoamino acid metabolism	412494	311566	385472	301574	427340	434360	157492	143426	357932	291919	446495	148491	193082	296252	318867	340526	169041	245903	214809	174095	425247	431734	505860	536835	531322	382168	409680
ko00270	Metabolism	Amino acid metabolism	Cysteine and methionine metabolism	1.87407e+06	1.47825e+06	1.72697e+06	1.20711e+06	1.91536e+06	1.87326e+06	795511	751085	1.68679e+06	1.56201e+06	2.10295e+06	828540	865373	1.22517e+06	1.50262e+06	1.46716e+06	894548	1.2512e+06	1.10445e+06	870187	1.83628e+06	1.8404e+06	2.2786e+06	2.41506e+06	2.38859e+06	1.73171e+06	1.93271e+06
ko00473	Metabolism	Metabolism of other amino acids	D-Alanine metabolism	150963	131745	146189	95436.2	155092	155097	68760.5	64328.7	138148	148563	205652	77566.6	73381.4	98642.6	123836	117907	82217.8	113953	95811.9	73915.5	148194	145959	182602	187720	182545	139488	163242
ko00472	Metabolism	Metabolism of other amino acids	D-Arginine and D-ornithine metabolism	48724.6	35320.7	51268.8	37330	45769.5	56561.9	20819.8	20539.9	43970.1	32216	31425.5	19257.9	21336.1	32738.5	34931.2	40618.2	19346.7	26696	23260.9	24090.1	54454.4	52521.9	47219.3	52912.2	40913.5	44165.8	48664.4
ko00471	Metabolism	Metabolism of other amino acids	D-Glutamine and D-glutamate metabolism	231021	184426	209548	144949	240222	229401	96496.7	89143	208439	197542	216875	93986.7	104045	152628	187572	179502	106517	156475	140941	104539	225508	225651	288066	298849	296580	209701	232934
ko03030	Genetic Information Processing	Replication and repair	DNA replication	835836	720334	769383	535679	861328	836517	407625	379610	743766	810571	1.06502e+06	407495	403823	585046	693147	651505	422598	614884	538298	444151	817510	801193	1.03038e+06	1.04998e+06	1.0577e+06	763183	928938
ko01220	Metabolism	Global and overview maps	Degradation of aromatic compounds	2.53644e+06	1.48311e+06	2.32246e+06	1.12711e+06	2.29003e+06	2.32368e+06	1.10506e+06	1.0183e+06	2.24133e+06	801007	1.4224e+06	313037	359232	1.07275e+06	1.70817e+06	1.79755e+06	280937	465266	477525	1.21023e+06	2.14089e+06	2.41027e+06	2.89642e+06	3.24927e+06	2.96895e+06	2.26906e+06	1.68734e+06
ko05414	Human Diseases	Cardiovascular disease	Dilated cardiomyopathy (DCM)	1859.33	661.67	739.33	7417.42	1734	4463.33	91.33	38	204	93.93	20	556	3377.27	6676.8	1561.33	3751.8	1545	1386	498	839.67	5358.67	4190.33	465	139.33	0.017	544	569.33
ko00621	Metabolism	Xenobiotics biodegradation and metabolism	Dioxin degradation	376451	218592	345961	169417	342006	343436	148172	136861	335695	103131	227792	43424.9	53780.6	155141	251365	265722	38934.1	64437.4	64252.4	160935	313501	360816	426046	487765	440784	335237	246825
ko04728	Organismal Systems	Nervous system	Dopaminergic synapse	23523.6	11954.7	16607.2	10373	23920.7	15543.1	16632.5	15555.8	19502.5	9697.7	68593.2	6497.59	16048.9	9951.71	16704.8	15631.4	14626.4	22402.7	22667.1	17372.6	18514.3	18065.1	31285.5	33423	41176.2	18471.2	15401
ko04320	Organismal Systems	Development and regeneration	Dorso-ventral axis formation	8	176	1	0.017	147	31	47	0.017	0.017	20	2171	1	66	48	245	83	38	66	193	18	224	7	3	0.017	1	301	0.017
ko00982	Metabolism	Xenobiotics biodegradation and metabolism	Drug metabolism - cytochrome P450	648532	410929	588255	349425	655502	623828	265639	252871	575677	342324	501904	176879	233542	341141	465035	486676	181685	299811	298035	292493	593364	633419	778007	847758	831905	594894	521874
ko00983	Metabolism	Xenobiotics biodegradation and metabolism	Drug metabolism - other enzymes	752199	597411	702156	461086	770838	768949	370036	345051	659287	594290	795858	324948	378960	484968	585974	586235	358150	539421	502839	412070	734994	735333	873884	914017	879219	685699	761229
ko04512	Environmental Information Processing	Signaling molecules and interaction	ECM-receptor interaction	734	389	289	2260.33	330.34	1227.34	24	14.66	14	31	21.66	0.017	174	1773	371.34	1191.99	942.34	861.34	127.34	385	4215.34	773	354.66	42.33	65	0.017	289
ko04961	Organismal Systems	Excretory system	Endocrine and other factor-regulated calcium reabsorption	0.017	6.7	1	0.017	0.017	1.8	0.017	25	0.017	0.017	5.8	98.9	11	22	0.017	0.017	9	6	9.2	0.5	107	0.017	2.8	62.8	1.6	153	0.017
ko04144	Cellular Processes	Transport and catabolism	Endocytosis	371	101.5	601	224.33	1027	299	60	88.33	218	131.03	6271	137.67	386.17	162.67	425	181	3	47	166.5	60	455	379.83	573	514	1167	603	156
ko05120	Human Diseases	Infectious disease: bacterial	Epithelial cell signaling in Helicobacter pylori infection	97099.2	74812.2	85115.8	59887.9	96516.9	92179.7	56394.4	52699.8	84777.1	85184.6	85409.4	58923.3	39220.1	58793.3	76681.4	76086.2	35771.4	52760.3	59484.4	60587.1	91218.9	89496	113334	118849	110552	87126.7	104082
ko05169	Human Diseases	Infectious disease: viral	Epstein-Barr virus infection	76053.3	51198.4	68542.1	49509.5	77273.5	79473.1	62352.4	58184.6	59076.2	48268.4	97479.4	41299.8	61678.9	43644.8	51431.2	59419.1	42520.9	73487.6	72307.6	71365.7	75425.5	73303.1	72989	73818.7	74761.2	63676	63868.4
ko04915	Organismal Systems	Endocrine system	Estrogen signaling pathway	46082.1	36008.7	40744.2	28618	45944.1	41940.9	21338.3	19342.9	39039.7	39561.7	30767.7	17448.4	19798.6	28474.9	34896.9	34180.8	16937.8	24585.1	25019.4	23307.4	43246.6	43978.1	54428.8	59027.4	56360.8	40788.1	41941.6
ko00565	Metabolism	Lipid metabolism	Ether lipid metabolism	169253	101999	158165	78524	151550	160772	68212.6	62406	146671	57890.2	91613.8	17986.5	22656.9	72837.8	113318	120796	17770	22914.1	19218	75331.9	145246	165725	173531	205618	177837	151016	116692
ko00642	Metabolism	Xenobiotics biodegradation and metabolism	Ethylbenzene degradation	138773	76724.2	111413	61210.7	141724	112775	48298.2	45415.2	128661	57071.5	126753	28956.7	23917.7	61596.7	100800	98705.4	24414	40091.3	33957.9	50680.2	114292	129002	192426	212433	230802	126483	88937.8
ko03460	Genetic Information Processing	Replication and repair	Fanconi anemia pathway	0.017	0.017	0.017	0.017	0.017	48	0.017	0.017	0.017	0.017	12.5	0.017	0.017	0.017	0.017	0.017	2	0.017	0.017	0.017	0.017	0.017	0.017	0.017	0.017	0.017	0.017
ko04975	Organismal Systems	Digestive system	Fat digestion and absorption	0.017	0.017	0.017	0.017	0.017	0.017	0.017	0.017	0.017	11	126	0.017	20	0.017	0.017	0.017	0.017	47	26	0.017	0.017	0.017	0.017	0.017	0.017	0.017	0.017
ko00061	Metabolism	Lipid metabolism	Fatty acid biosynthesis	1.2521e+06	931972	1.12828e+06	739234	1.27983e+06	1.19252e+06	548209	521512	1.135e+06	923131	1.65501e+06	469651	530864	752170	984225	955040	541216	763279	656465	597993	1.18681e+06	1.20597e+06	1.57196e+06	1.66477e+06	1740255	1.16301e+06	1.2152e+06
ko00071	Metabolism	Lipid metabolism	Fatty acid degradation	2.33648e+06	1.37538e+06	2.00052e+06	1.17389e+06	2.33108e+06	2.05305e+06	832430	772965	2.13058e+06	1.0204e+06	2.28289e+06	461254	568821	1.11847e+06	1.6827e+06	1.70212e+06	510258	777309	700503	880970	2.05375e+06	2.24408e+06	3.08762e+06	3.34038e+06	3.51781e+06	2.12034e+06	1.58119e+06
ko00062	Metabolism	Lipid metabolism	Fatty acid elongation	508	590.44	497	190.5	573	498	101.22	30	622	258.95	1058.66	37	94	1253	284.34	202	772.66	943.5	324.33	375	1715	1013	530.33	139.67	0.017	449	754
ko01212	Metabolism	Global and overview maps	Fatty acid metabolism	2.49594e+06	1.65239e+06	2.18642e+06	1.39918e+06	2.51081e+06	2.2923e+06	1.02235e+06	962968	2.2539e+06	1.49431e+06	2.98806e+06	739457	872445	1.37579e+06	1.87378e+06	1.87179e+06	835734	1.21254e+06	1.06317e+06	1.10754e+06	2.3131e+06	2.40894e+06	3.20264e+06	3.42928e+06	3.6293e+06	2.28106e+06	2.06188e+06
ko04664	Organismal Systems	Immune system	Fc epsilon RI signaling pathway	0.017	0.017	0.017	0.017	0.017	0.017	0.017	0.017	0.017	0.017	0.017	0.017	9	0.017	0.017	0.017	407	25	2	0.017	0.017	0.017	0.017	0.017	0.017	0.017	0.017
ko04666	Organismal Systems	Immune system	Fc gamma R-mediated phagocytosis	185.8	20.8	144.2	52.2	553	84	43.8	183.2	37.4	51	17.2	3875.8	98	0.017	16.8	0.017	32	80.2	194.6	18	0.017	36.8	0.8	0.2	312	182.4	597
ko04216	Cellular Processes	Cell growth and death	Ferroptosis	294289	175352	230921	162036	288708	243636	136215	127196	262363	127829	329289	65992.3	83724.7	152623	217532	217260	90312.4	126812	97288.4	146994	263158	275316	394829	418581	456660	259608	198693
ko02040	Cellular Processes	Cell motility	Flagellar assembly	1.27133e+06	1.08587e+06	1.29002e+06	859383	1.26587e+06	1.42584e+06	757067	737502	1.07928e+06	1.14651e+06	847330	767985	736780	918206	1.0047e+06	1.04135e+06	647058	955396	962353	871815	1.35646e+06	1.26341e+06	1.25685e+06	1.38431e+06	1.22312e+06	1.1735e+06	1.77425e+06
ko00944	Metabolism	Biosynthesis of other secondary metabolites	Flavone and flavonol biosynthesis	935.5	638.65	1016.9	1044.25	576.8	533	280.68	182.25	433.8	778.6	3715.6	579	1758.5	1619.45	924	894.3	2485	2645.5	2334.34	359	1047.33	885	1454.51	1275.3	105	1164.6	2453.5
ko00941	Metabolism	Biosynthesis of other secondary metabolites	Flavonoid biosynthesis	1408.66	220.67	545.66	7399.17	2701	4040.33	55.33	38	99	676.83	3171	522	3476.84	5454	1487.33	3568	1879.08	1641	520	572.67	5430.67	4042.33	229.67	599	282.67	700	395.33
ko05418	Human Diseases	Cardiovascular disease	Fluid shear stress and atherosclerosis	521684	388556	495748	334324	520625	545720	247201	233681	447131	387193	399878	208847	249029	333316	392105	409832	202847	319258	313076	279974	525786	523518	577074	619234	571644	477072	508571
ko00364	Metabolism	Xenobiotics biodegradation and metabolism	Fluorobenzoate degradation	368663	211635	329140	187431	342437	342071	160766	146887	319485	121805	228226	47669.5	73501.6	167802	249510	269026	58260	98006.6	95091	178201	342806	352746	420056	464223	445614	327177	248544
ko04510	Cellular Processes	Cellular community - eukaryotes	Focal adhesion	283	290	115	82.67	125	150	0.017	0.017	14	5	20	0.017	2	697	0.017	348.33	3	7	18	96	180	251	175	0.33	0.017	0.017	51
ko00790	Metabolism	Metabolism of cofactors and vitamins	Folate biosynthesis	1.10445e+06	873623	1.0219e+06	728015	1.11699e+06	1.1179e+06	532617	512551	969297	908477	1.25383e+06	505316	551677	756119	887600	877063	554556	799038	712860	597072	1.11139e+06	1.08539e+06	1.31089e+06	1.39915e+06	1.39018e+06	1.01686e+06	1.19582e+06
ko04068	Environmental Information Processing	Signal transduction	FoxO signaling pathway	235240	166297	219873	135207	246174	233496	71423	69346.2	214613	133725	192828	69290.2	88650.9	136546	179507	179729	88773	126202	114509	78756.8	224163	235980	288998	308682	299751	219536	230328
ko00051	Metabolism	Carbohydrate metabolism	Fructose and mannose metabolism	1.06246e+06	846846	986695	634786	1.10291e+06	1.05601e+06	374735	335012	986059	732195	970969	426348	389364	635353	831682	819753	403834	588071	535613	390484	1.00402e+06	1.04483e+06	1.29813e+06	1.37608e+06	1.3519e+06	990333	986306
ko00365	Metabolism	Xenobiotics biodegradation and metabolism	Furfural degradation	36549	15554.4	25323	13485.2	19026.1	27293.4	51984.8	48289.5	21589.1	6803.7	1944.87	2645.66	1044.7	11615.3	20992.1	23771.8	368.57	1114.27	932.02	59200.9	26532.7	27439.4	19867.4	26369.4	15553.3	26758	17229.1
ko04727	Organismal Systems	Nervous system	GABAergic synapse	212693	162782	194831	123546	239285	205360	56721.8	53745.8	200403	112832	240767	65764.2	81333.5	129983	174764	166224	79712.2	123271	124238	56926.6	192827	207036	293279	306251	321691	198724	209858
ko00052	Metabolism	Carbohydrate metabolism	Galactose metabolism	730984	604512	644687	477790	751848	704976	325718	281684	657618	584162	943633	313058	300621	468656	601605	580069	350439	481369	394401	329951	689622	695095	892285	949731	940614	676025	734522
ko04540	Cellular Processes	Cellular community - eukaryotes	Gap junction	0.017	0.017	0.017	0.017	0.017	0.017	0.017	0.017	0.017	0.017	0.017	0.017	4	0.017	0.017	0.017	0.017	8	10	0.017	0.017	0.017	0.017	0.017	0.017	0.017	0.017
ko04971	Organismal Systems	Digestive system	Gastric acid secretion	0.017	0.017	1	0.017	0.017	0.017	0.017	25	0.017	4	27	0.017	11	22	0.017	0.017	9	6	9	8	107	96	98	242.5	0.017	153	0.017
ko00281	Metabolism	Metabolism of terpenoids and polyketides	Geraniol degradation	535446	303119	438490	268575	531245	452151	237525	223918	473054	244106	597326	129410	137900	261214	383284	390399	123938	187647	173070	257008	469917	500660	701590	757833	831936	474011	352305
ko05214	Human Diseases	Cancer: specific types	Glioma	0.017	0.017	0.017	0.017	0.017	0.017	0.017	0.017	0.017	4	22	0.017	0.017	0.017	0.017	0.017	0.017	0.017	0.017	8	0.017	96	98	181	0.017	0.017	0.017
ko04922	Organismal Systems	Endocrine system	Glucagon signaling pathway	479135	359374	423635	265648	489344	435660	174197	157840	443388	344999	520469	172508	162648	262191	378712	355333	189632	263008	220102	177190	427118	450963	617004	652269	675344	438669	412162
ko00966	Metabolism	Biosynthesis of other secondary metabolites	Glucosinolate biosynthesis	145482	120281	140972	83120.4	143401	147137	66412.2	60860.1	131862	118172	199000	56955.1	64165.7	90324.8	115423	109554	65460.4	94318.2	82282.4	72802.3	140038	143316	170816	178747	177657	138840	143642
ko04724	Organismal Systems	Nervous system	Glutamatergic synapse	198494	156536	185872	117243	224536	196804	54091.9	51768.6	186832	106227	229960	65173.6	80298.3	124531	163882	156699	78481.8	120886	122534	55128.1	181719	194742	268611	280756	292526	186249	205491
ko00480	Metabolism	Metabolism of other amino acids	Glutathione metabolism	1.13368e+06	836919	1.07914e+06	704391	1.1686e+06	1.17668e+06	521494	496736	993859	868423	1.18989e+06	498932	575938	710171	857538	898813	497938	775757	756422	590531	1.12724e+06	1.13602e+06	1.30704e+06	1.39898e+06	1.34864e+06	1.04808e+06	1.11764e+06
ko00561	Metabolism	Lipid metabolism	Glycerolipid metabolism	787498	573507	718030	422151	809486	739824	274474	250719	723099	511105	766776	232037	243572	414086	613957	591490	266272	376183	336208	281023	703858	750222	988490	1.05963e+06	1.0531e+06	726495	694128
ko00564	Metabolism	Lipid metabolism	Glycerophospholipid metabolism	1.15107e+06	865353	1.06654e+06	675091	1.17208e+06	1.12697e+06	483543	452407	1.02687e+06	814515	1.13627e+06	431347	490044	678806	884610	880832	468155	687767	643530	528570	1.08101e+06	1.11453e+06	1.37127e+06	1.46969e+06	1.44085e+06	1.04923e+06	1.08494e+06
ko00260	Metabolism	Amino acid metabolism	Glycine, serine and threonine metabolism	2.37484e+06	1.79623e+06	2.22231e+06	1.40522e+06	2.4316e+06	2.36665e+06	904852	854415	2143696	1.62591e+06	2.50148e+06	878821	915905	1.43691e+06	1.86255e+06	1.83499e+06	915390	1.32953e+06	1.2409e+06	991473	2.2788e+06	2.33605e+06	2.91144e+06	3.09606e+06	3.0632e+06	2.20847e+06	2.27418e+06
ko00010	Metabolism	Carbohydrate metabolism	Glycolysis / Gluconeogenesis	2.47213e+06	1.82955e+06	2.21211e+06	1.35935e+06	2.51706e+06	2.2884e+06	916227	843396	2.28049e+06	1.66949e+06	2.7011e+06	861269	841488	1.36929e+06	1.93557e+06	1.84405e+06	913365	1.29881e+06	1.14303e+06	956983	2.24589e+06	2.35272e+06	3.15635e+06	3.36204e+06	3.42807e+06	2.28898e+06	2.2019e+06
ko00533	Metabolism	Glycan biosynthesis and metabolism	Glycosaminoglycan biosynthesis - keratan sulfate	0.017	2	0.017	0.017	0.017	0.017	0.017	0.017	0.017	0.017	6	0.017	1	0.017	0.017	0.017	0.017	0.017	2	0.017	0.017	0.017	0.017	0.017	0.017	5.33	0.017
ko00531	Metabolism	Glycan biosynthesis and metabolism	Glycosaminoglycan degradation	55126.7	53346	50667.3	45215.4	56820.6	57455.4	24716.5	21298.4	47127.7	57380.2	97568.4	32255.2	34560.2	48721.3	46074.1	45964.3	35483.2	50415.3	42658.9	26682.2	59667.3	56268.1	75433.6	71629.9	68306	50157.1	59465.2
ko00604	Metabolism	Glycan biosynthesis and metabolism	Glycosphingolipid biosynthesis - ganglio series	3904.06	12536	3743.76	4782.72	3966.33	4220	1421.64	1122.87	3454.42	17615.6	8124.13	8435.98	5512.28	7601.86	3468.6	3325.23	7395.09	10604.7	8385.14	1349.67	3252.5	2661.64	9295.07	4239.96	661.2	3936.73	12928.2
ko00603	Metabolism	Glycan biosynthesis and metabolism	Glycosphingolipid biosynthesis - globo and isoglobo series	8870.23	26904.4	7327.4	11100.7	12432.2	11182.7	4923.93	1966.2	7594.92	35773.5	39080.3	15264.2	14442.3	14955.8	12339.5	8871.53	23180	29746.4	23066.5	3189.09	7107	5728.72	18018.8	13749	10553.6	8556.83	19145.6
ko00601	Metabolism	Glycan biosynthesis and metabolism	Glycosphingolipid biosynthesis - lacto and neolacto series	0.017	2	0.017	0.017	0.017	0.017	0.017	0.017	0.017	0.017	6	0.017	1	0.017	0.017	0.017	0.017	0.017	2	0.017	0.017	0.017	0.017	222	0.017	5.33	0.017
ko00630	Metabolism	Carbohydrate metabolism	Glyoxylate and dicarboxylate metabolism	3.16329e+06	2.23425e+06	2.94318e+06	1.8532e+06	3.19468e+06	3.13888e+06	1.27096e+06	1.2003e+06	2.81808e+06	1.86723e+06	3.08424e+06	1.04014e+06	1.26072e+06	1.81946e+06	2.37428e+06	2.42453e+06	1.12566e+06	1.69413e+06	1.61464e+06	1.40717e+06	3.02357e+06	3.13265e+06	3.76335e+06	4.0619e+06	4.02699e+06	2.89576e+06	2.85795e+06
ko04912	Organismal Systems	Endocrine system	GnRH signaling pathway	127	0.017	0.017	52	553	84	0.017	0.017	0.017	48.2	39	77	81	0.017	0.017	0.017	1	27	64	22	0.017	119	98	181	158	0.017	0.017
ko04066	Environmental Information Processing	Signal transduction	HIF-1 signaling pathway	410138	328573	372768	224945	430910	380340	124634	114251	390299	330161	482173	156556	139960	240213	337017	304419	183959	248330	198025	124875	373403	389198	553746	576029	598759	389752	391565
ko04640	Organismal Systems	Immune system	Hematopoietic cell lineage	13783.7	5077	8642.33	4556	15153	8130	2304	1926	13200	2094	1898	59	653.67	4625.33	9479.33	8816	908.33	1838	1896.33	1610	8806	11950.7	22950	24910	28670	11949	4038
ko05161	Human Diseases	Infectious disease: viral	Hepatitis B	76053.3	51198.4	68542.1	49509.5	77273.5	79473.1	62352.4	58184.6	59076.2	48268.4	97479.4	41299.8	61678.9	43644.8	51431.2	59419.1	42520.9	73487.6	72307.6	71365.7	75425.5	73303.1	72989	73818.7	74761.2	63676	63868.4
ko05160	Human Diseases	Infectious disease: viral	Hepatitis C	76055.4	51198.4	68542.1	49509.5	77273.5	79475.3	62352.4	58184.6	59076.2	48268.6	97479.4	41300.1	61678.9	43644.8	51433.1	59419.1	42520.9	73487.6	72307.6	71365.7	75425.5	73303.1	72989	73818.7	74761.2	63676	63868.4
ko05225	Human Diseases	Cancer: specific types	Hepatocellular carcinoma	337890	235766	328161	221636	334643	369250	171940	165616	283439	214482	199331	134307	174268	212835	244822	271831	124885	207546	215244	198800	347983	347301	346743	376452	329394	308970	327967
ko05168	Human Diseases	Infectious disease: viral	Herpes simplex virus 1 infection	76383.3	51701.9	68622.1	49569.5	77398.5	79623.1	62360.1	58184.6	59090.2	48279.4	97539.1	41299.8	61691.9	44341.8	51592.2	59433.1	42520.9	73494.9	72323.6	71461.7	75605.5	73554.1	72989.5	73818.7	74761.2	63865	63924.9
ko04390	Environmental Information Processing	Signal transduction	Hippo signaling pathway	0.017	0.017	0.017	0.017	0.017	0.017	0.017	0.017	0.017	0.017	0.017	0.017	0.8	0.017	0.017	0.017	0.017	0.017	0.017	0.017	0.017	0.017	0.017	0.017	0.017	0.017	0.017
ko04391	Environmental Information Processing	Signal transduction	Hippo signaling pathway - fly	0.017	0.017	0.017	0.017	0.017	0.017	0.017	0.017	0.017	0.017	0.017	0.017	0.8	0.017	0.017	0.017	0.017	0.017	0.017	0.017	0.017	0.017	0.017	0.017	0.017	0.017	0.017
ko00340	Metabolism	Amino acid metabolism	Histidine metabolism	1.28031e+06	911548	1.1787e+06	738121	1.26775e+06	1.25231e+06	528220	494651	1.14573e+06	756260	1.31482e+06	393700	433549	742454	974544	969652	428975	606193	538170	576134	1.18893e+06	1.25206e+06	1.53331e+06	1.65894e+06	1631222	1.16464e+06	1.15664e+06
ko03440	Genetic Information Processing	Replication and repair	Homologous recombination	1.15727e+06	995979	1.0711e+06	713334	1.19271e+06	1.14443e+06	513673	472262	1.03927e+06	1.09217e+06	1.36116e+06	537836	510530	776489	950648	890788	527201	777968	691224	553669	1.11159e+06	1.11004e+06	1.44135e+06	1.48368e+06	1.48608e+06	1.06743e+06	1.22853e+06
ko05166	Human Diseases	Infectious disease: viral	Human T-cell leukemia virus 1 infection	0.017	0.017	0.017	0.017	0.017	0.017	0.017	0.017	0.017	0.017	12.5	0.017	9	0.017	0.017	0.017	0.017	0.017	0.017	0.017	0.017	0.017	0.017	0.017	0.017	0.017	0.017
ko05163	Human Diseases	Infectious disease: viral	Human cytomegalovirus infection	76336.3	51482.4	68623.1	49562.5	77398.5	79662.4	62374.4	58184.6	59090.2	48390.4	97521.4	41300.8	61678.9	44389.8	51674.2	59420.1	42520.9	73494.6	72323.6	71487.7	75829.5	73650.1	73190	74180.7	74761.2	63977	63919.4
ko05170	Human Diseases	Infectious disease: viral	Human immunodeficiency virus 1 infection	76053.3	51198.4	68542.1	49509.5	77273.5	79473.1	62352.4	58184.6	59076.2	48272.4	97513.9	41299.8	61678.9	43644.8	51431.2	59419.1	42520.9	73487.6	72307.6	71373.7	75425.5	73399.1	73087	73999.7	74761.2	63676	63868.4
ko05165	Human Diseases	Infectious disease: viral	Human papillomavirus infection	61684.6	51832.1	52838.2	37166.1	59618.4	57667.4	49010.1	45162.1	50700.9	57713.6	78261.5	35095.1	33908.3	40071.8	51884.4	48013.6	32709.1	49407.9	48292.5	53594.3	57042.1	53652.3	67282.9	68765.9	69764.9	52646.1	68664.1
ko05016	Human Diseases	Neurodegenerative disease	Huntington disease	334292	247619	309849	211787	339689	344944	197576	189524	282792	272449	323448	163363	193594	217563	251928	262814	157235	252592	244415	225356	336873	328486	372125	388746	369365	302194	353672
ko05410	Human Diseases	Cardiovascular disease	Hypertrophic cardiomyopathy (HCM)	2891.43	2122.17	2145.83	7897.42	3220	6184.53	530.83	443	537.5	2534.97	1532.66	1707.3	5347.27	9074.8	2578.9	4508.8	4136.41	6520.5	3128.33	1289.67	7588	5085.83	2000.33	1494.5	877	1587.5	3264.33
ko04657	Organismal Systems	Immune system	IL-17 signaling pathway	46082.1	36035.7	40745.2	28618	45944.1	41980.2	21360.3	19342.9	39039.7	39626.7	30745.7	17449.4	19798.6	28522.9	35139.9	34181.8	16937.8	24585.1	25019.4	23317.4	43470.6	43882.1	54433.8	58965.9	56360.8	41089.1	41941.6
ko00901	Metabolism	Biosynthesis of other secondary metabolites	Indole alkaloid biosynthesis	620.19	636.24	594.19	1380.79	678.24	884.1	255.98	82.33	359.29	829.84	2048.66	334.33	663.99	729.86	833.91	773.45	1673.81	1224.77	406.32	318.53	2206.31	525.03	1178.33	2453.7	1192.67	509.47	444
ko04750	Organismal Systems	Sensory system	Inflammatory mediator regulation of TRP channels	0.017	0.017	0.017	0.017	0.017	0.017	0.017	0.017	0.017	4	22	0.017	0.017	0.017	0.017	0.017	0.017	0.017	0.017	8	0.017	96	98	181	0.017	0.017	0.017
ko05164	Human Diseases	Infectious disease: viral	Influenza A	76680.2	51760.2	68847.3	49615.7	77523.5	79806.3	62404.2	58367.8	59141.6	48295.4	97479.6	42982.9	61688.9	45134.8	51692.9	59420.1	42552.9	73554.8	72464.2	71592.7	76079.5	73818.9	72989.8	73818.9	74761.2	64159.4	64567.4
ko00562	Metabolism	Carbohydrate metabolism	Inositol phosphate metabolism	679584	441852	611035	323442	705838	641922	215926	196471	616358	283623	556210	151619	158645	329649	499515	497196	150143	235698	215524	229864	589767	657446	862023	933172	919297	620954	482110
ko00981	Metabolism	Metabolism of terpenoids and polyketides	Insect hormone biosynthesis	259736	176307	254314	127771	251064	258435	74627.7	70139.6	239592	109680	241172	46626.4	51661.4	124873	189893	190655	52717	67185.2	59185.3	80707.9	235114	261312	303013	336917	315199	243889	211025
ko04931	Human Diseases	Endocrine and metabolic disease	Insulin resistance	193284	147314	176817	116627	196870	192014	66049.8	56975	171922	115286	226124	61962.7	65294	113892	150919	148228	66612.7	94491.5	78509.2	68299.8	182906	190086	237591	256032	254311	177286	153546
ko04911	Organismal Systems	Endocrine system	Insulin secretion	0.017	34	2	3.75	0.017	31	22	25	0.017	21.6	5	1	11.6	100.8	243	34.8	9	6	9	18	331	0.017	0.017	61.5	0.017	454	0.017
ko04910	Organismal Systems	Endocrine system	Insulin signaling pathway	150894	110966	137619	88472.8	152288	147836	56473.2	49589.2	134288	85672.9	128293	51109.6	51766.2	85809.1	115116	114290	54083.7	75248.6	65288	59129.3	138187	146992	181396	197389	193371	135562	122098
ko00943	Metabolism	Biosynthesis of other secondary metabolites	Isoflavonoid biosynthesis	1500.33	283.48	640.66	7454.67	1822.33	4144.8	45.55	335	361.67	205.78	53.3	674.9	3493.89	5377.33	1585.67	3404.67	2365.67	1923.67	624.87	584.17	5036.34	3939.33	4.13	124.63	1.6	297	1355.66
ko00950	Metabolism	Biosynthesis of other secondary metabolites	Isoquinoline alkaloid biosynthesis	84139.8	73181.6	82083.1	63665.5	93197.2	97343.8	42126.3	39915	72693.7	75861.6	121745	50890	60721.4	68716.5	69885.2	71050.8	56373.2	82347.4	80819.1	48430.8	95642.8	85757.2	99814.6	99809.7	96859.2	77824.1	102230
ko04630	Environmental Information Processing	Signal transduction	Jak-STAT signaling pathway	0.017	8.5	52	4.33	0.017	0.017	0.017	25.33	0.017	20.83	0.017	19.67	0.17	10.67	14	18	0.017	0.017	7.5	0.017	0.017	75.83	0.017	0.017	0.017	0.017	0.017
ko05167	Human Diseases	Infectious disease: viral	Kaposi sarcoma-associated herpesvirus infection	76053.3	51225.4	68543.1	49509.5	77273.5	79512.4	62374.4	58184.6	59076.2	48390.4	97501.4	41300.8	61678.9	43692.8	51674.2	59420.1	42520.9	73487.6	72307.6	71391.7	75649.5	73399.1	73190	74180.7	74761.2	63977	63868.4
ko05134	Human Diseases	Infectious disease: bacterial	Legionellosis	391863	289556	353422	231504	393802	389725	222878	207223	333151	283965	472309	155695	178028	238397	298127	299571	160410	246633	222822	249171	388330	376568	456800	466442	472540	352177	365759
ko05140	Human Diseases	Infectious disease: parasitic	Leishmaniasis	0.017	27	1	0.017	0.017	39.29	22	0.017	0.017	118	0.017	1	0.017	48	243	1	0.017	0.017	0.017	18	224	0.017	103	181	0.017	301	0.017
ko00903	Metabolism	Metabolism of terpenoids and polyketides	Limonene and pinene degradation	594947	348767	509772	277636	609062	514014	182289	168481	548939	245006	636059	105438	129290	265854	430806	426980	119890	182232	171285	187529	511580	567848	800895	866340	924419	545386	389108
ko00591	Metabolism	Lipid metabolism	Linoleic acid metabolism	48368.3	20812.6	33358.2	26190.2	50392.2	34743.6	19872.2	18602.9	42507.4	24851.1	23809.3	12368.8	9882.5	24889.5	34807.5	35287.1	4622.42	10211.3	9493.58	20710.6	41898.3	44430.3	74348.9	80764.3	91022.5	41770.6	27113.8
ko00571	Metabolism	Glycan biosynthesis and metabolism	Lipoarabinomannan (LAM) biosynthesis	174037	74622.9	115189	70884	187813	107363	41984.6	35483	162032	34901.7	189999	6493.96	16834.6	61024	125807	119553	15914.3	36393.2	28270.8	35413	131381	153308	293991	314709	371248	152011	63127.1
ko00785	Metabolism	Metabolism of cofactors and vitamins	Lipoic acid metabolism	132350	107467	124954	73462	135135	129576	49287	49364.6	125149	102326	134336	57357.7	52670.4	82121	106933	100091	66066.5	90035.8	72895	56023.8	125766	129265	166729	176766	176979	127466	146135
ko00540	Metabolism	Glycan biosynthesis and metabolism	Lipopolysaccharide biosynthesis	632143	542211	627082	430324	600437	702513	361431	343495	515251	657865	486316	383499	318623	473080	480148	509404	212694	346724	411461	427839	669975	650676	650543	696535	606492	564608	725511
ko04720	Organismal Systems	Nervous system	Long-term potentiation	0.017	0.017	0.017	0.017	0.017	0.017	0.017	0.017	0.017	4	22	0.017	0.017	0.017	0.017	0.017	0.017	0.017	0.017	8	0.017	96	98	181	0.017	0.017	0.017
ko04211	Organismal Systems	Aging	Longevity regulating pathway	192623	140618	184387	109847	208478	194187	51570.4	51858.9	179766	111105	150875	59989	79940.4	112925	149536	147978	78756.3	113812	106159	56639	184401	194748	237708	254322	242889	183595	203255
ko04213	Organismal Systems	Aging	Longevity regulating pathway - multiple species	384369	267066	347924	207419	425819	358573	112260	107405	358351	232813	420914	123043	187139	214547	294218	285713	165994	250973	241945	119447	355172	376942	508218	537284	549180	364830	354207
ko04212	Organismal Systems	Aging	Longevity regulating pathway - worm	787183	576097	747106	492814	800130	816524	336878	319136	689453	513051	750618	280563	357202	489078	596594	619652	320358	479037	446647	379051	789568	792346	896572	963066	918424	724861	765818
ko00300	Metabolism	Amino acid metabolism	Lysine biosynthesis	919150	731758	841608	566587	934137	905498	408603	375292	821344	736561	1.00113e+06	359914	376894	577799	734747	707144	389798	560282	495280	439915	875726	887121	1.11478e+06	1.1647e+06	1.15865e+06	843461	909635
ko00310	Metabolism	Amino acid metabolism	Lysine degradation	1.48511e+06	956945	1.32815e+06	782246	1.49405e+06	1.38549e+06	540045	507578	1.34261e+06	771389	1.63089e+06	403620	455573	775703	1.09491e+06	1.10194e+06	443660	646179	595182	587074	1.35786e+06	1.44928e+06	1.89742e+06	2.03113e+06	2.09098e+06	1.35529e+06	1.16018e+06
ko04142	Cellular Processes	Transport and catabolism	Lysosome	26229.5	40767.7	26281.6	29197.6	36117.9	31103.3	7704.85	5570.08	24009.6	45405.5	27302.8	21617.1	34342.7	37301	23773	25552.3	40034.2	59004.7	43066.2	7794.31	30429.1	28307.2	52783.2	45943.9	31619.8	25414.9	46425.4
ko04010	Environmental Information Processing	Signal transduction	MAPK signaling pathway	0.017	0.017	0.017	0.017	0.017	0.017	0.017	0.017	0.017	0.017	2	0.017	0.017	0.017	0.017	0.017	0.017	0.017	0.017	0.017	0.017	0.017	0.017	0.017	0.017	5.33	0.017
ko04013	Environmental Information Processing	Signal transduction	MAPK signaling pathway - fly	68841.5	53044.5	61649	37864.7	76695.8	66621.7	26573.8	26211.7	64112.7	53452.1	80375.4	28080.3	28685.3	42385.2	56915.6	53168.2	31257.9	45171.5	40889.9	28994.3	66389.3	66390.1	90477.7	93521.6	94086.7	65681.9	75597.8
ko04016	Environmental Information Processing	Signal transduction	MAPK signaling pathway - plant	239382	175594	222735	148448	240113	243086	106876	102645	211756	160730	205041	85815.6	107431	153809	185866	187911	105095	149826	137458	120838	236816	238664	280449	294310	284013	218465	246766
ko04011	Environmental Information Processing	Signal transduction	MAPK signaling pathway - yeast	123782	87573.8	122738	71982	131783	127565	24996.6	25647.2	115654	57653.1	70500	31908.7	51259.1	70540.1	92620.4	94809.9	47498.4	68648	65278.9	27644.7	118012	128358	147230	160800	148802	117913	127657
ko05144	Human Diseases	Infectious disease: parasitic	Malaria	451	250	259	2249.66	205.34	1077.34	47	14.66	0.017	17	1.66	19	172	1116	415.34	904.66	942.34	855.34	109.34	315	4035.34	616	179.66	42	65	152	282
ko00515	Metabolism	Glycan biosynthesis and metabolism	Mannose type O-glycan biosynthesis	0.017	2	0.017	0.017	0.017	0.017	0.017	0.017	0.017	0.017	6	0.017	1	128	0.017	0.017	0.017	0.017	2	0.017	0.017	0.017	0.017	0.017	0.017	5.33	0.017
ko05162	Human Diseases	Infectious disease: viral	Measles	76053.3	51198.4	68542.1	49509.5	77273.5	79473.1	62352.4	58184.6	59076.2	48268.4	97479.4	41299.8	61678.9	43644.8	51431.2	59419.1	42520.9	73487.6	72307.6	71365.7	75425.5	73303.1	72989	73818.7	74761.2	63676	63868.4
ko04113	Cellular Processes	Cell growth and death	Meiosis - yeast	85837.2	52179.9	71467.9	36407.9	109530	67832.8	16111.7	13557.3	83418.4	44426.7	170817	25076.7	64485.5	39251	64344.9	58625.7	48394.8	79830.2	83149.2	14709.1	72816.6	81325.2	132733	138744	158417	86366.6	51753.7
ko04916	Organismal Systems	Endocrine system	Melanogenesis	489	992	1335	428	806	801	202	514	666	423.17	129.16	1086	494.66	865	1005	1320	670	1653	3415.66	213	409.83	475	556	257	129	1181	9033
ko01100	Metabolism	Global and overview maps	Metabolic pathways	4.7509e+07	3.47095e+07	4.35225e+07	2.77696e+07	4.79036e+07	4.6347e+07	1.9923e+07	1.85708e+07	4.23833e+07	3.1725e+07	4.7767e+07	1.70058e+07	1.82858e+07	2.78434e+07	3.63439e+07	3.63007e+07	1.75174e+07	2.58458e+07	2.38335e+07	2.17531e+07	4.48309e+07	4.62652e+07	5.73719e+07	6.14153e+07	6.08298e+07	4.34489e+07	4.32886e+07
ko00980	Metabolism	Xenobiotics biodegradation and metabolism	Metabolism of xenobiotics by cytochrome P450	625989	399999	572729	340638	633472	609612	249370	237397	556659	333721	443741	171814	220983	332058	449459	471910	170891	282479	279110	275514	577104	615998	748622	817240	793987	577396	507076
ko00680	Metabolism	Energy metabolism	Methane metabolism	1.93038e+06	1.39301e+06	1.73063e+06	1.19982e+06	1.98643e+06	1.86719e+06	742126	681452	1.71959e+06	1.21393e+06	1.89688e+06	715680	884742	1.1287e+06	1.47225e+06	1.48066e+06	780449	1.16374e+06	1.10044e+06	804820	1.85474e+06	1.89472e+06	2.32228e+06	2.49588e+06	2.55488e+06	1.7539e+06	1.59903e+06
ko05206	Human Diseases	Cancer: overview	MicroRNAs in cancer	111908	76400	92991.5	57164	116459	98467.7	35001.3	31655.3	103504	52729.2	64595.1	27458.9	27790.9	60611.2	87071.9	81098.2	36848.3	50233.5	47328.8	34505.1	95697	104280	151955	159671	164158	99344.2	85858
ko01120	Metabolism	Global and overview maps	Microbial metabolism in diverse environments	1.71764e+07	1.1607e+07	15510776	9.3333e+06	1.71183e+07	1.62536e+07	6.90214e+06	6.39864e+06	1.5381e+07	9.44163e+06	1.58968e+07	5.07572e+06	5.58865e+06	9.1262e+06	1.27191e+07	1.28476e+07	5.19718e+06	7.79556e+06	7.30843e+06	7.48693e+06	1.56835e+07	1.66055e+07	2.08783e+07	2.26229e+07	2.25139e+07	1.56295e+07	1.40315e+07
ko04978	Organismal Systems	Digestive system	Mineral absorption	44980.5	32801.2	42844.7	27556.4	50012.7	46732.7	21064.1	20967.6	41511.2	44510.3	12294.5	22841.8	30878.9	28274	34900.2	35769.1	29489.6	44286.5	43749.7	23216.3	43135.8	43765	58407.6	59501.4	54158.7	40754	51866.1
ko03430	Genetic Information Processing	Replication and repair	Mismatch repair	897247	795995	832592	593300	919671	912369	450636	414263	795256	902879	1.10182e+06	458044	439662	643597	753459	706186	452146	658603	585536	487722	887327	861986	1.08041e+06	1.09794e+06	1.08986e+06	820360	1.00965e+06
ko00261	Metabolism	Biosynthesis of other secondary metabolites	Monobactam biosynthesis	594557	419270	523377	382541	623044	580270	235812	217969	530474	383002	684815	208451	245362	370785	462094	464265	221551	324508	298289	255241	571580	592177	748457	797841	824547	540769	511687
ko00902	Metabolism	Metabolism of terpenoids and polyketides	Monoterpenoid biosynthesis	0.017	50	46	12	0.017	2	7	0.017	0.017	4	0.017	0.017	71	0.017	0.017	0.017	5	30	55	0.017	0.017	0.017	227	0.017	142	112	0.017
ko00510	Metabolism	Glycan biosynthesis and metabolism	N-Glycan biosynthesis	21230.2	22938.2	17609.5	11075.4	24195.8	19590.3	4387.43	3364.21	18620.4	25338.3	56821.1	13423.5	13607.6	18263.9	19864.1	14831	21718.8	31130.1	20309.1	4964.54	22372.9	20266.8	39286.8	38173.3	42902.1	21606	15371.4
ko04064	Environmental Information Processing	Signal transduction	NF-kappa B signaling pathway	0.017	27	1	0.017	0.017	39.29	22	0.017	0.017	118	0.017	1	0.017	48	243	1	0.017	0.017	0.017	18	224	0.017	103	181	0.017	301	0.017
ko04621	Organismal Systems	Immune system	NOD-like receptor signaling pathway	177884	152371	164636	115287	186952	182509	76956	69562.9	157032	187178	167936	81775.6	73016.9	127687	146655	138337	71153.8	102472	92232.9	84660.5	185292	176937	221244	223939	217792	166828	198708
ko00626	Metabolism	Xenobiotics biodegradation and metabolism	Naphthalene degradation	387171	231000	337265	171302	398227	335883	108798	100332	364941	178167	312270	61558.5	69132.6	166575	279185	273380	63815	103152	97591.2	109721	324527	365690	523200	571971	585524	360637	253061
ko04217	Cellular Processes	Cell growth and death	Necroptosis	320957	252060	296398	197322	341309	318824	116135	105801	289716	209219	355158	112858	127804	203927	257285	252173	123625	187202	178710	123440	304673	315055	405729	435827	446632	294148	298999
ko00524	Metabolism	Biosynthesis of other secondary metabolites	Neomycin, kanamycin and gentamicin biosynthesis	82080.3	60632.7	67012.8	52993.6	88747.6	71339.5	31251.5	26452.6	74522.5	47729.1	120516	27495.4	36618.4	49646.6	65703.3	63735.9	37439	53018	43155.7	29023.9	74909	76789.4	117504	124014	132036	76310.8	78537.1
ko04080	Environmental Information Processing	Signaling molecules and interaction	Neuroactive ligand-receptor interaction	283	257	80	53	125	150	12	0.017	14	0.017	0.017	0.017	9	745	0.017	0.017	3	7	16	113	250	251	0.017	0.017	0.017	0.017	51
ko04722	Organismal Systems	Nervous system	Neurotrophin signaling pathway	0.017	0.017	0.017	0.017	0.017	0.017	0.017	0.017	0.017	4	22	0.017	0.017	0.017	0.017	0.017	0.017	0.017	0.017	8	0.017	96	98	181	0.017	0.017	0.017
ko00760	Metabolism	Metabolism of cofactors and vitamins	Nicotinate and nicotinamide metabolism	1.09485e+06	827944	1.00773e+06	653628	1.11494e+06	1.08572e+06	457437	428593	979464	778745	1.244e+06	427829	437219	673055	859350	845932	435612	635520	580053	501998	1.04607e+06	1.0706e+06	1.36904e+06	1.42695e+06	1.43752e+06	1.00385e+06	1.02893e+06
ko00910	Metabolism	Energy metabolism	Nitrogen metabolism	1.23165e+06	827868	1.08766e+06	724885	1.21262e+06	1.16821e+06	592773	555477	1.06639e+06	748147	1.14428e+06	420285	429616	693508	913477	947851	353566	549909	557565	653517	1.1452e+06	1.18258e+06	1443677	1.56491e+06	1.57028e+06	1.08925e+06	1.06174e+06
ko00633	Metabolism	Xenobiotics biodegradation and metabolism	Nitrotoluene degradation	98993.5	71191.4	96868.6	50467.7	104374	100910	34128.9	29660	93389.9	56489.3	80332.5	38340.5	27129.5	54509.9	75021.9	75470.8	16863.7	30960.6	40467.1	34002.8	94803.9	97102.9	126204	136992	138061	96625.1	92618
ko04932	Human Diseases	Endocrine and metabolic disease	Non-alcoholic fatty liver disease (NAFLD)	165723	121243	158671	110084	166196	183237	115992	109622	132384	138459	151988	89979	107716	107964	118635	132954	74343.1	129611	129839	133976	172485	166060	165311	170133	154598	146924	160933
ko03450	Genetic Information Processing	Replication and repair	Non-homologous end-joining	138582	84204.6	124941	71253.1	142352	131816	50432.7	47188	124122	41055.2	196543	25072.2	36515.7	73747.8	100854	104365	43677.6	57310.8	41243.2	54053.5	128788	135121	183533	195553	202353	127852	114240
ko01054	Metabolism	Metabolism of terpenoids and polyketides	Nonribosomal peptide structures	60550.6	42487.8	59344.3	30903.7	61765	60702.1	13158.6	13756.4	60650.6	35632.4	9529.86	12729.6	13413	29072.6	44412.5	44695.3	13641.9	19154.5	16131.5	12963.4	53160.6	61210.6	70741.2	78607.5	69817.9	58009.3	57941.3
ko04330	Environmental Information Processing	Signal transduction	Notch signaling pathway	8	9.5	167.5	26	0.017	80	7	0.017	4	87	0.017	68	28.5	0.017	0.017	90	17	11.5	106	26.5	16.5	30	4.5	0.017	0.017	63.5	34
ko00401	Metabolism	Biosynthesis of other secondary metabolites	Novobiocin biosynthesis	263597	195704	237781	161750	272283	263192	113236	104655	235276	188787	276948	97985.2	105123	166506	205227	202963	105717	150938	129154	124024	254085	259566	328772	349077	349894	239000	235700
ko03420	Genetic Information Processing	Replication and repair	Nucleotide excision repair	538743	440594	484926	328300	557069	521421	235464	214219	486290	453695	726180	218815	239099	348231	438145	413995	256024	369276	317261	251482	511624	515109	678116	701487	726976	489917	534649
ko04740	Organismal Systems	Sensory system	Olfactory transduction	0.017	0.017	0.017	0.017	0.017	0.017	0.017	0.017	0.017	4	22	0.017	0.017	0.017	0.017	0.017	0.017	0.017	0.017	8	0.017	96	98	181	0.017	0.017	0.017
ko00670	Metabolism	Metabolism of cofactors and vitamins	One carbon pool by folate	751063	625223	694456	456657	775144	744529	313998	291147	679164	640338	851745	312708	306588	494992	615918	580154	311014	461008	419341	338440	726364	726915	961813	993384	997110	696954	769361
ko04114	Cellular Processes	Cell growth and death	Oocyte meiosis	0.017	0.017	0.017	0.017	0.017	0.017	0.017	0.017	0.017	4	22	0.017	0.017	0.017	0.017	0.017	0.017	0.017	0.017	8	0.017	96	98	181	0.017	0.017	0.017
ko04380	Organismal Systems	Development and regeneration	Osteoclast differentiation	283	257	80	53	125	150	0.017	0.017	14	7	20	0.017	0.017	697	0.017	0.017	0.017	7	21	96	180	251	0.017	0.017	1	0.017	51
ko00511	Metabolism	Glycan biosynthesis and metabolism	Other glycan degradation	33880.3	68467	37419.4	42966.4	45109.6	40593.4	11687.3	7673.52	32344.3	85285.1	30210.4	34861.2	45105.2	57677.2	34762.9	33516.6	61629.8	89309.1	63662.4	11978.2	41027.3	38605.6	66483.5	59056.3	36292.5	33659.9	81680.7
ko00514	Metabolism	Glycan biosynthesis and metabolism	Other types of O-glycan biosynthesis	0.017	2	0.017	0.017	0.017	0.017	0.017	0.017	0.017	0.017	6	0.017	1	128	0.017	0.017	0.017	0.017	2	0.017	0.017	0.017	0.017	0.017	0.017	5.33	0.017
ko04913	Organismal Systems	Endocrine system	Ovarian steroidogenesis	0.017	27	1	0.017	0.017	39.29	22	0.017	0.017	118	0.017	1	9	48	243	1	407	25	2	18	224	0.017	103	181	0.017	301	0.017
ko00190	Metabolism	Energy metabolism	Oxidative phosphorylation	2.79355e+06	2.11047e+06	2.59185e+06	1.62908e+06	2.77374e+06	2.76032e+06	1.30018e+06	1.2253e+06	2.45737e+06	2.04053e+06	2.96827e+06	1.06902e+06	1.16075e+06	1.6981e+06	2.13508e+06	2.14021e+06	1.11952e+06	1.65768e+06	1.48814e+06	1.44675e+06	2.68193e+06	2.7148e+06	3342660	3.55468e+06	3.5018e+06	2.54476e+06	2.67483e+06
ko04921	Organismal Systems	Endocrine system	Oxytocin signaling pathway	0.017	61	2	3.75	0.017	70.29	44	0.017	0.017	143.6	22	2	0.6	126.8	486	35.8	0.017	0.017	0.017	44	448	96	201	362	0.017	602	0.017
ko04151	Environmental Information Processing	Signal transduction	PI3K-Akt signaling pathway	88807.4	61520.2	76248.8	53852.5	83765.1	81315.3	41191.9	36819.2	73901.3	62196.4	72552.4	26660.6	28453.1	52664.5	64693.2	66187.8	26546.4	36950.3	33346.7	45486.2	82823.1	85365.6	105797	113145	113223	76615.5	68956.1
ko03320	Organismal Systems	Endocrine system	PPAR signaling pathway	810735	484795	681491	443948	800902	718931	316639	290369	727172	378415	823497	165334	205407	417021	586646	604364	187231	275416	227145	340579	738968	783961	1.05965e+06	1.13721e+06	1.20876e+06	728387	550937
ko05212	Human Diseases	Cancer: specific types	Pancreatic cancer	127	0.017	0.017	52	553	84	0.017	0.017	0.017	44.2	17	77	81	0.017	0.017	0.017	1	27	64	14	0.017	23	0.017	0.017	158	0.017	0.017
ko04972	Organismal Systems	Digestive system	Pancreatic secretion	3806.29	7084.79	3556.48	8890.56	5017.47	7422.56	1276.99	799.33	2292.09	10403.9	1143.41	11518.1	6150.47	9310.57	4694.49	6998.6	7349.66	5956.37	4892.52	1557.19	7827.34	5928.66	3318.67	4890.48	1460.6	3070.04	10127.2
ko00770	Metabolism	Metabolism of cofactors and vitamins	Pantothenate and CoA biosynthesis	1.16635e+06	913492	1.10725e+06	676351	1.16503e+06	1.16761e+06	489629	455250	1.04877e+06	835740	1.38125e+06	443978	482844	689371	906573	883723	467413	678691	627700	535377	1.11002e+06	1.13988e+06	1.35528e+06	1.45291e+06	1.43525e+06	1.08957e+06	1.13029e+06
ko04928	Organismal Systems	Endocrine system	Parathyroid hormone synthesis, secretion and action	275.5	66.37	70.83	79.17	1262	113.47	13.83	0.017	11.17	279.7	66.97	194.73	105	174.17	175.5	32	12.5	39.5	71.2	28.83	61.67	195	802.13	521.3	239.77	54.5	38.5
ko05012	Human Diseases	Neurodegenerative disease	Parkinson disease	165723	121302	158672	110084	166196	183291	116014	109622	132384	138479	154161	89980	107753	108012	118880	132981	74347.6	129655	129923	133994	172709	166067	165314	170133	154599	147230	160933
ko05130	Human Diseases	Infectious disease: bacterial	Pathogenic Escherichia coli infection	129159	104222	120383	83676.6	132946	134576	86225.3	81237.1	108065	106060	166259	76951.7	89420.8	85184.2	100519	100630	79828	123005	114621	97749.6	128636	124384	140686	141720	141075	115770	138623
ko05200	Human Diseases	Cancer: overview	Pathways in cancer	510444	363873	484728	329105	511084	540521	277839	264894	425580	348009	396214	216400	281918	317947	372436	404904	210898	344796	348796	318721	515367	513461	537062	574192	527833	460362	491916
ko00311	Metabolism	Biosynthesis of other secondary metabolites	Penicillin and cephalosporin biosynthesis	71958.5	52235	69120.3	54292.1	76204.6	82452.3	27636.4	25673	63758.2	53454.6	110008	29114.2	43010.5	55931.1	54144.7	60665.9	42559.2	59681	49791.2	31371	80915.8	76905.7	87382.7	91847.8	82020.3	65141.6	64373.3
ko00040	Metabolism	Carbohydrate metabolism	Pentose and glucuronate interconversions	602671	466062	580151	385843	616059	651529	195012	175826	535295	373508	508550	229958	204534	386175	463620	474923	217244	293184	251543	216430	602169	626068	695714	759531	694437	552119	531853
ko00030	Metabolism	Carbohydrate metabolism	Pentose phosphate pathway	1.35628e+06	1.08271e+06	1.28775e+06	836724	1.38474e+06	1.38729e+06	566222	521492	1.21773e+06	1.00572e+06	1.46296e+06	577732	596657	844713	1.07956e+06	1.05131e+06	598222	865412	790434	610810	1.31302e+06	1.33099e+06	1.58048e+06	1.68195e+06	1.61973e+06	1.2605e+06	1.35641e+06
ko00550	Metabolism	Glycan biosynthesis and metabolism	Peptidoglycan biosynthesis	1.11033e+06	942625	1.0237e+06	678680	1.14372e+06	1.08104e+06	471023	436659	1.01622e+06	990533	1.33112e+06	484176	486695	716022	915961	849959	560300	781023	649917	498250	1.06249e+06	1.05649e+06	1.381e+06	1.44153e+06	1.43181e+06	1.03359e+06	1.18727e+06
ko04146	Cellular Processes	Transport and catabolism	Peroxisome	841639	553892	744448	474775	863633	780221	292719	276204	765637	439152	886906	214502	286831	464064	625856	634993	278154	402514	351256	317509	786035	828753	1.08578e+06	1.16362e+06	1.19829e+06	774809	702764
ko05133	Human Diseases	Infectious disease: bacterial	Pertussis	220542	169899	227962	130730	202131	244910	78219.3	75940.4	187718	141731	85898.8	122497	60867.1	130357	159084	173625	32870.8	59035.9	93195	92730.7	217911	230456	207618	236884	188790	203157	213516
ko04145	Cellular Processes	Transport and catabolism	Phagosome	283	257	80	53	125	150	0.017	0.017	14	0.017	20	0.017	4	697	0.017	0.017	0.017	15	26	96	180	251	0.017	0.017	0.017	0.017	51
ko00405	Metabolism	Biosynthesis of other secondary metabolites	Phenazine biosynthesis	83554.2	78342.4	82479.9	56857.2	84268.6	90067	40982.3	39656.5	73493	85526.9	92406.6	43952.2	55893.3	63330	69903.2	65398.4	57872.4	83716.8	72234.9	47287.4	88396.1	81459.3	96631.8	102571	94961.4	80756.1	101616
ko00360	Metabolism	Amino acid metabolism	Phenylalanine metabolism	2.3958e+06	1.45401e+06	2.16586e+06	1.16051e+06	2.32348e+06	2.21007e+06	881545	809861	2.1688e+06	953740	2.06614e+06	451469	523390	1.11875e+06	1.68223e+06	1.74402e+06	491784	736927	693769	948761	2.10862e+06	2.32048e+06	2.96688e+06	3.25535e+06	3.23213e+06	2.17669e+06	1.73453e+06
ko00400	Metabolism	Amino acid metabolism	Phenylalanine, tyrosine and tryptophan biosynthesis	1.25966e+06	985960	1.13996e+06	771425	1.29035e+06	1.23276e+06	567021	530130	1.12113e+06	1.00542e+06	1.34481e+06	514933	547957	800169	1.01168e+06	969564	565670	825120	727969	618174	1.20432e+06	1.20633e+06	1.56603e+06	1.64956e+06	1.68933e+06	1.1578e+06	1.23848e+06
ko00940	Metabolism	Biosynthesis of other secondary metabolites	Phenylpropanoid biosynthesis	197537	146040	183910	153267	202085	216654	65919.8	57702.3	166206	111173	210889	61161.1	85172.5	148591	151337	165657	70901.1	105390	86318.4	72786.7	211128	216613	240602	263975	270953	183090	197889
ko04070	Environmental Information Processing	Signal transduction	Phosphatidylinositol signaling system	173291	143814	163593	124096	193365	190273	71969.6	67846	150902	147297	225624	88369.3	101097	128790	143918	143328	86164.6	133387	129085	80498	182841	176780	213604	218398	215934	159834	185278
ko04072	Environmental Information Processing	Signal transduction	Phospholipase D signaling pathway	30315.6	25076.1	29631.6	21411.5	31502	33858.8	18382.5	17218.9	23843.2	28089	14358.9	18136.3	17248.6	21446.4	24231.9	24575.5	10566.2	17843.4	20421	20889	30903.9	29867	28803.6	31125.4	25801.3	26623.2	36201.2
ko00440	Metabolism	Metabolism of other amino acids	Phosphonate and phosphinate metabolism	318967	246718	336176	146294	318152	341407	113620	105449	291263	170524	241002	107478	105139	156827	228921	233211	81662.8	132255	147899	126246	286080	320758	329243	367674	309977	302005	271703
ko02060	Environmental Information Processing	Membrane transport	Phosphotransferase system (PTS)	323311	287437	272023	177291	329293	266003	167810	142610	356926	498152	161042	314394	106930	157845	300077	244910	131309	184434	220138	145075	261815	274703	390373	411792	369969	306092	386208
ko00195	Metabolism	Energy metabolism	Photosynthesis	541446	456230	518008	320803	543029	550353	223702	204381	491662	436020	557465	209013	213364	339102	432027	411849	219207	318950	277382	242725	523302	533064	640240	680368	653244	503126	530347
ko00196	Metabolism	Energy metabolism	Photosynthesis - antenna proteins	60	0.017	24	60	108	36	0.017	0.017	24	117	12	13	60	48	156	60	36	60	240	36	84	240	48	84	0.017	48	0.017
ko04744	Organismal Systems	Sensory system	Phototransduction	0.017	0.017	0.017	0.017	0.017	0.017	0.017	0.017	0.017	4	22	0.017	0.017	0.017	0.017	0.017	0.017	0.017	0.017	8	0.017	96	98	181	0.017	0.017	0.017
ko04745	Organismal Systems	Sensory system	Phototransduction - fly	0.017	0.017	0.017	0.017	0.017	0.017	0.017	0.017	0.017	4	22	0.017	0.017	0.017	0.017	0.017	0.017	0.017	0.017	8	0.017	96	98	181	0.017	0.017	0.017
ko04075	Environmental Information Processing	Signal transduction	Plant hormone signal transduction	21	4	0.017	0.017	15.8	0.017	9.6	0.017	0.2	0.017	0.017	0.017	54	0.017	0.017	0.017	10	62	131	0.017	0.017	0.017	0.017	0.017	0.017	0.017	0.017
ko04626	Organismal Systems	Environmental adaptation	Plant-pathogen interaction	279760	229628	257134	218358	296298	304648	133601	122801	237293	266949	256212	143438	171961	220399	226004	236160	140646	210625	201886	150747	308026	290054	330913	333159	324201	254951	314105
ko04611	Organismal Systems	Immune system	Platelet activation	665	295	289	2053.66	330.34	1227.34	24	14.66	14	9	20.66	0.017	100	1773	371.34	972.66	30.34	124.34	49.34	346	4107.34	773	194.66	1	0.017	0.017	289
ko01524	Human Diseases	Drug resistance: antineoplastic	Platinum drug resistance	425919	305821	405787	288976	416071	467364	272962	259601	345858	308138	348348	196061	258515	280168	309966	346010	190034	311099	314874	315883	443807	429845	419196	442989	395905	378636	422169
ko00624	Metabolism	Xenobiotics biodegradation and metabolism	Polycyclic aromatic hydrocarbon degradation	139093	87154.9	136624	73524.6	137039	143565	48147.7	45237.8	127275	59661.4	107862	19061.7	28805.8	69851.9	96394	106573	18411.2	29661.8	34140.8	54484.7	131955	141317	165928	180549	165950	127247	98893.6
ko00523	Metabolism	Metabolism of terpenoids and polyketides	Polyketide sugar unit biosynthesis	241455	202429	222411	149353	236528	238003	109795	101001	210028	206563	349533	91218.9	100214	154003	194069	181617	87828.7	139355	131888	120809	244663	230760	284692	302475	306497	223009	253192
ko00860	Metabolism	Metabolism of cofactors and vitamins	Porphyrin and chlorophyll metabolism	1.76903e+06	1.3233e+06	1.65069e+06	1.09524e+06	1.8936e+06	1.75896e+06	668403	627170	1.58375e+06	1.31071e+06	1.95875e+06	759582	879540	1.07005e+06	1.37649e+06	1.37498e+06	794647	1.21895e+06	1.15796e+06	724490	1.69406e+06	1.74923e+06	2.1619e+06	2.30305e+06	2.35682e+06	1.63551e+06	1.65097e+06
ko00120	Metabolism	Lipid metabolism	Primary bile acid biosynthesis	76767.6	43000.4	60302.1	31822.3	80038.5	55432	15427.7	12804.8	75671.6	33564.7	65161.9	11091.1	7338.63	29174.2	55377.1	52276.1	5952.79	12559.3	11112.6	11353.1	58748.6	69827.2	124804	129556	143569	71213.8	40172.1
ko05340	Human Diseases	Immune disease	Primary immunodeficiency	104296	71913.7	90325.2	60883.1	105581	96572.9	45663.2	41563.3	94278.3	77010.3	119746	34736.1	34367.7	61146.2	79830.1	81544.4	37370.3	55530.7	47358.2	48499.1	97294.5	100523	135842	142848	149518	92950.6	93350.3
ko05020	Human Diseases	Neurodegenerative disease	Prion diseases	43121.3	26200.1	37577.1	25155	41592.5	39362.2	19877.7	19473	37503.8	28026	18974.4	14958.8	18802.2	24436.2	29897.7	32001.1	17579.2	25604	22334.5	22148.2	41076.1	41445.7	52493.5	55858.9	52123.1	37082.7	42619.2
ko00333	Metabolism	Biosynthesis of other secondary metabolites	Prodigiosin biosynthesis	525461	389566	484956	279588	520231	496854	210727	201411	480471	327816	682644	166956	194190	287660	398959	387660	209774	289800	243145	230651	481114	503223	643065	689793	705138	492245	482081
ko04914	Organismal Systems	Endocrine system	Progesterone-mediated oocyte maturation	46082.1	36008.7	40744.2	28618	45944.1	41940.9	21338.3	19342.9	39039.7	39508.7	30745.7	17448.4	19798.6	28474.9	34896.9	34180.8	16937.8	24585.1	25019.4	23299.4	43246.6	43882.1	54325.8	58782.9	56360.8	40788.1	41941.6
ko04917	Organismal Systems	Endocrine system	Prolactin signaling pathway	17361.7	14278.8	13429.1	9623.92	19179.4	11752.8	4641.84	3300.08	18188.3	15942.9	38778.9	6708.51	5240.77	8764.21	15980.8	13883	8301.25	11361.4	8040.04	2833.25	13852.2	14981.2	28270.7	30599.2	37900.9	18584.8	25274.4
ko00640	Metabolism	Carbohydrate metabolism	Propanoate metabolism	2.13898e+06	1.44896e+06	1.89032e+06	1.18716e+06	2.1499e+06	1.97557e+06	903036	846287	1.91658e+06	1.39578e+06	2.36307e+06	720367	780232	1.17496e+06	1.62395e+06	1.60289e+06	776026	1.13848e+06	1.02161e+06	976687	1.97663e+06	2.04494e+06	2.7041e+06	2.87984e+06	2.99264e+06	1.94933e+06	1.83435e+06
ko05215	Human Diseases	Cancer: specific types	Prostate cancer	46082.1	36008.7	40744.2	28618	45944.1	41940.9	21338.3	19342.9	39039.7	39508.7	30745.7	17448.4	19798.6	28474.9	34896.9	34180.8	16937.8	24585.1	25019.4	23299.4	43246.6	43882.1	54330.8	58784.9	56360.8	40788.1	41941.6
ko03050	Genetic Information Processing	Folding, sorting and degradation	Proteasome	42948.5	20434.7	28923.8	19801	47241.7	27406.8	7361.66	6020.32	40441.7	10198	106935	1591.82	5149.49	15784.2	32223.7	30728.8	8617.42	11337.4	7185.48	5802.33	36880.8	38354	74615.7	78395.2	103087	38017	14145.2
ko04974	Organismal Systems	Digestive system	Protein digestion and absorption	16821.7	14486.9	13159.2	10637.7	18657	14066.2	3353.08	2804.24	15106	13227.6	33885.2	3723.63	4959.64	13521.5	12948.4	12923.8	6157.17	11196.8	6753.33	3412	18839.8	15745.7	32481.7	30914.5	35004.7	14798	15112.8
ko03060	Genetic Information Processing	Folding, sorting and degradation	Protein export	906643	727818	806177	548046	935543	860128	415857	386932	816152	794941	1.10321e+06	389139	406760	591783	739131	692312	448235	640628	546503	448556	861265	858678	1.17403e+06	1.20609e+06	1.24968e+06	829660	932205
ko04141	Genetic Information Processing	Folding, sorting and degradation	Protein processing in endoplasmic reticulum	185773	123805	164059	94096.7	172200	166839	82997.6	75485	161933	93420.6	116914	40859.7	44047.6	93688.6	131762	132153	46653.5	64804.7	52483.7	89829	166389	175280	214038	240207	229583	164459	140651
ko05205	Human Diseases	Cancer: overview	Proteoglycans in cancer	50666	44711.6	46193.6	34141.6	52167.8	50850.4	22925.2	20981.7	45008	50279.5	65830.7	23760.5	24621.5	36576.6	42360.2	39553.8	26677.8	38098.6	32325.6	25039.6	53110.6	48659.6	62687.3	63917.9	65610.1	46200.5	53862.5
ko04964	Organismal Systems	Excretory system	Proximal tubule bicarbonate reclamation	109611	72024.1	97431.3	68645.4	103521	110784	44796	41372.1	94129.8	60676.3	64320.4	28434.1	30655.9	67670.1	81746	84193.6	31724.7	41331.7	35575.2	50640.5	108201	110328	124712	134926	129457	95347.4	87208.4
ko00230	Metabolism	Nucleotide metabolism	Purine metabolism	3.28459e+06	2.51674e+06	2.98316e+06	1.93327e+06	3.40168e+06	3.18744e+06	1.40265e+06	1.29861e+06	2.95743e+06	2.48207e+06	3.56252e+06	1.31734e+06	1.40634e+06	1.98959e+06	2.58995e+06	2.51781e+06	1.36962e+06	2.02469e+06	1.87617e+06	1.51278e+06	3.08215e+06	3.16619e+06	4.07977e+06	4.29872e+06	4.28048e+06	3.01154e+06	3.11298e+06
ko00240	Metabolism	Nucleotide metabolism	Pyrimidine metabolism	1.64957e+06	1.38238e+06	1.51113e+06	1.06932e+06	1.71102e+06	1.65685e+06	748681	688617	1.48512e+06	1.51912e+06	1.92522e+06	773582	774249	1.1109e+06	1.35841e+06	1.3026e+06	787691	1.1217e+06	1.01976e+06	808657	1.60814e+06	1.60106e+06	2.01966e+06	2.08998e+06	2.07885e+06	1.51328e+06	1.73799e+06
ko00620	Metabolism	Carbohydrate metabolism	Pyruvate metabolism	2.99869e+06	2.15581e+06	2.74393e+06	1.64664e+06	2.97934e+06	2.85531e+06	1.20621e+06	1.13099e+06	2.71106e+06	2.03916e+06	3.12548e+06	1.0674e+06	1.0208e+06	1.65227e+06	2.28863e+06	2.24548e+06	1.01867e+06	1.4831e+06	1.36435e+06	1.30164e+06	2.75323e+06	2.88619e+06	3.6517e+06	3.92502e+06	3.93004e+06	2.75645e+06	2678221
ko02024	Cellular Processes	Cellular community - prokaryotes	Quorum sensing	4.95246e+06	3.45605e+06	4.50087e+06	3.2029e+06	5.09792e+06	5.09082e+06	2.01798e+06	1.8743e+06	4.41667e+06	3.1687e+06	4.84028e+06	1.75707e+06	2.09985e+06	3.02058e+06	3.75201e+06	3.92008e+06	1.82531e+06	2.62623e+06	2.45741e+06	2.2467e+06	4.7956e+06	5.00157e+06	5.75982e+06	6.13407e+06	6.01766e+06	4.47829e+06	4.14607e+06
ko04622	Organismal Systems	Immune system	RIG-I-like receptor signaling pathway	32937.4	21020.8	29958.6	15997.5	36678.8	31583.3	5949.79	5466.14	32068.2	14171	3319.26	7545.35	9372.95	14449.7	23900.7	24958.5	6961.9	12242.8	14838.3	5802.89	31439.7	32704.6	43349	48186.3	45557.7	30637.2	19822.7
ko03018	Genetic Information Processing	Folding, sorting and degradation	RNA degradation	735457	649366	691794	474164	755592	741008	339274	315707	660980	722454	1.01266e+06	363914	365906	511996	611922	571687	392605	556538	480582	369543	732957	710117	907322	931176	940736	684692	812179
ko03020	Genetic Information Processing	Transcription	RNA polymerase	199990	175242	183888	126801	206794	196459	91872.7	84849.7	182072	202727	262234	94451.8	97644	135481	169421	154785	107726	153240	129790	98238.1	194440	189998	250126	254481	261415	185838	221203
ko03013	Genetic Information Processing	Translation	RNA transport	40096.4	46919.8	41779.8	36484.8	34465.5	44136.6	22103.1	21288.9	34885.3	58542	56286.8	34228.2	17890.2	38683.3	39746	35133	19778	23375.6	24723.7	24175	44892	40196.3	35841	38112.3	30400.7	40684.6	83291.4
ko04015	Environmental Information Processing	Signal transduction	Rap1 signaling pathway	283	257	80	53	125	150	0.017	0.017	14	4	42	0.017	0.017	697	0.017	0.017	0.017	7	16	104	180	347	98	181	0.017	0.017	51
ko04014	Environmental Information Processing	Signal transduction	Ras signaling pathway	127	0.017	0.017	52	553	84	0.017	0.017	0.017	48.2	39	77	81	0.017	0.017	0.017	1	27	64	22	0.017	119	98	181	158	0.017	0.017
ko04810	Cellular Processes	Cell motility	Regulation of actin cytoskeleton	283	290	115	53	125	150	0.017	0.017	14	5	20	0.017	2	697	0.017	334	3	7	18	96	180	251	0.017	0.017	0.017	0.017	51
ko04923	Organismal Systems	Endocrine system	Regulation of lipolysis in adipocytes	0.017	27	1	0.017	0.017	39.29	22	0.017	0.017	118	0.017	1	0.017	48	243	1	0.017	0.017	0.017	18	224	0.017	103	181	0.017	301	0.017
ko04926	Organismal Systems	Endocrine system	Relaxin signaling pathway	382	38	209	2000.66	205.34	1077.34	24	14.66	0.017	0.017	0.66	0.017	100	1076	371.34	972.66	30.34	117.34	33.34	250	3927.34	522	194.66	1	0.017	0.017	238
ko05211	Human Diseases	Cancer: specific types	Renal cell carcinoma	50284	40863.7	47120.7	29264.2	52676	49663.4	22179.5	21750.7	44021.1	45501.3	68618.7	23202.6	26066.1	32949.7	41042.9	39381.9	26536.8	39139.2	36059.7	25192.2	48471.9	48827.6	62817.5	64775.7	67159.6	46563.4	58112.3
ko04924	Organismal Systems	Endocrine system	Renin secretion	1032.1	1460.5	1406.5	480	1486	1721.2	439.5	405	333.5	2445.04	1534.66	1151.3	1970	2398	1017.57	757	2591.41	5134.5	2630.33	458	2229.33	991.5	1633.33	1536.17	877	1043.5	2695
ko04614	Organismal Systems	Endocrine system	Renin-angiotensin system	54515.3	30657.7	47628.1	43458.4	58223.6	55809.1	10785.9	9155.53	48101.3	22297.2	56050.2	17932.8	29633.6	41084.9	38935.8	46033.5	24849.8	34528.7	26954.3	11241.8	59166	60222.2	83119.4	87438.8	90297	49836.1	40624.2
ko00830	Metabolism	Metabolism of cofactors and vitamins	Retinol metabolism	343804	193912	290234	148245	351874	288236	98925.5	92241	322373	132696	257157	46737.4	53181.3	145445	244791	240821	53881.3	85236.5	73758.3	99761.9	279330	321983	474298	518248	541072	317292	215165
ko04723	Organismal Systems	Nervous system	Retrograde endocannabinoid signaling	1640.33	356.67	704.33	7398.67	1612	4229.62	94.33	36	290	681.33	791	577	3502.17	5500	1694.33	3544	1567.75	1436	546.33	584.67	5534.67	4247.33	103	181.33	0.017	1293.33	519.33
ko05323	Human Diseases	Immune disease	Rheumatoid arthritis	0.017	0.017	0.017	0.017	0.017	0.017	0.017	0.017	0.017	7	0.017	0.017	0.017	0.017	0.017	0.017	0.017	0.017	5	0.017	0.017	0.017	0.017	0.017	1	0.017	0.017
ko00740	Metabolism	Metabolism of cofactors and vitamins	Riboflavin metabolism	435782	343292	414591	255979	446265	436893	183525	172864	390772	334605	530652	182715	193849	271824	338318	334569	193227	286859	265189	201985	418837	425793	534770	560814	554352	405273	452795
ko03010	Genetic Information Processing	Translation	Ribosome	2.74966e+06	2.40893e+06	2.51828e+06	1.73804e+06	2.85875e+06	2.70689e+06	1.24773e+06	1.14213e+06	2.48783e+06	2.70884e+06	3.54498e+06	1.27918e+06	1.31925e+06	1.87598e+06	2.3053e+06	2.12779e+06	1.40127e+06	2.02887e+06	1.74439e+06	1.33729e+06	2.67144e+06	2.62844e+06	3.47479e+06	3.55177e+06	3.64564e+06	2.54007e+06	2.9193e+06
ko03008	Genetic Information Processing	Translation	Ribosome biogenesis in eukaryotes	95415.9	75604.5	86525.4	66785.3	95404.1	96821.7	42738.2	40064.3	81576.9	80636.2	133392	41044.2	39830.2	68810.8	76126.4	76830.6	39838.2	56624.2	50330.1	48416.9	97678.2	94752.4	115426	121006	124706	84657.5	95960.8
ko04970	Organismal Systems	Digestive system	Salivary secretion	0.017	0.017	1	0.017	0.017	0.017	0.017	25	0.017	4	27	0.017	11	22	0.017	0.017	9	6	10	8	107	96	103	242.5	0.017	153	16
ko05132	Human Diseases	Infectious disease: bacterial	Salmonella infection	306779	256144	284870	198612	319479	316841	163139	150783	264780	292609	334169	158345	162197	212582	246564	238798	150939	225192	206375	182328	313422	301111	361042	365470	358529	281919	337168
ko00121	Metabolism	Lipid metabolism	Secondary bile acid biosynthesis	62753	55526.4	57167.6	46621	60896.1	62227.1	39973.2	36286.2	53939.1	80022	54227.2	37733.6	29307.4	46190	53896.2	50270.1	25405.5	38550	37934.8	41298.8	61079	57439.5	76757	73524.8	66450.9	56073.7	75625.5
ko00450	Metabolism	Metabolism of other amino acids	Selenocompound metabolism	743420	539476	658647	475846	769032	716832	281251	260214	679144	548872	900695	294837	324100	463629	591190	579750	325561	457151	399028	300903	722007	737819	948373	1.02241e+06	1.04689e+06	690660	674252
ko04726	Organismal Systems	Nervous system	Serotonergic synapse	23396.6	11714.7	16364.2	10373	23920.7	15582.4	16641.5	15555.8	19502.5	9725.7	65297.2	6442.59	15940.9	9969.71	16945.8	15631.4	15010.4	22398.7	22610.1	17372.6	18738.3	17969.1	31283.5	33310	40536.2	18767.2	15401
ko00909	Metabolism	Metabolism of terpenoids and polyketides	Sesquiterpenoid and triterpenoid biosynthesis	57518.7	38150.5	60928.4	30872.6	54031.3	62645.2	10730.3	9512.86	52017.8	16672.7	20959	6164.13	15155.2	27233.6	37568.3	42556	12659.5	15489	14372.6	12354.4	55174.5	62017	55754.9	69030.8	50696.8	53832.7	39559.8
ko05131	Human Diseases	Infectious disease: bacterial	Shigellosis	167563	128094	158084	103363	168441	182369	107827	100450	137270	135953	132201	100402	87581.7	104120	124915	131577	63551.8	105577	112705	123545	173950	166488	165647	169645	152946	150020	172614
ko04550	Cellular Processes	Cellular community - eukaryotes	Signaling pathways regulating pluripotency of stem cells	0.017	58	0.017	0.017	0.017	0.017	0.017	0.017	0.017	0.017	0.017	0.017	0.017	0.017	0.017	0.017	0.017	0.017	0.017	0.017	0.017	0.017	0.017	0.017	0.017	0.017	0.017
ko05222	Human Diseases	Cancer: specific types	Small cell lung cancer	76053.3	51225.4	68543.1	49509.5	77273.5	79512.4	62374.4	58184.6	59076.2	48386.4	97479.4	41300.8	61678.9	43692.8	51674.2	59420.1	42520.9	73487.6	72307.6	71383.7	75649.5	73303.1	73092	73999.7	74761.2	63977	63868.4
ko00600	Metabolism	Lipid metabolism	Sphingolipid metabolism	145584	115621	129852	70078.7	158125	124953	32143.4	24529.4	138997	85738.2	146511	27868.4	51940.8	78694.8	109844	102375	53441.1	80411.8	72741.1	27860.6	115727	138287	208337	221902	230623	138083	106319
ko04071	Environmental Information Processing	Signal transduction	Sphingolipid signaling pathway	13478	4887	8659	4762	15766	8189	2327	1946	13405	2200.45	4334	270	1207.5	4020	9372	9007	1265.25	1793.25	1762	1543	8902	11769	22957	25091	28768	12244.5	4023.5
ko05017	Human Diseases	Neurodegenerative disease	Spinocerebellar ataxia	311	527	170	316.75	229	181	130	48	472	506.6	2650	43	274.1	542.8	156	242.8	12.75	44	93	76	281	308	431	35	686	591	124
ko03040	Genetic Information Processing	Transcription	Spliceosome	0.017	54	0.017	14	0.017	0.017	0.017	0.017	153	0.017	0.017	0.017	0.017	19	132	0.017	2	14.5	1	4	0.017	0.017	0.017	0.017	0.017	0.017	12
ko05150	Human Diseases	Infectious disease: bacterial	Staphylococcus aureus infection	34516.7	28095.7	37886.1	23004.3	30105.7	33785	21478.1	21115.1	33611.2	43696.3	3004.76	20880.8	9931.16	20445.3	29830.3	27851.5	15997.1	21444.5	17648.5	20999.9	30646.4	28813.1	29705.7	31594.7	21277.1	32400.1	45353.6
ko00500	Metabolism	Carbohydrate metabolism	Starch and sucrose metabolism	1.3086e+06	1.05756e+06	1.16805e+06	844149	1.36373e+06	1.24536e+06	539252	462357	1.21723e+06	1044209	1.62304e+06	597335	568880	785685	1.0762e+06	1.02604e+06	638872	878347	746639	526924	1.2224e+06	1.25898e+06	1.60087e+06	1.7284e+06	1.73822e+06	1.19733e+06	1.2385e+06
ko00404	Metabolism	Biosynthesis of other secondary metabolites	Staurosporine biosynthesis	4483.63	5071.84	5110	2677.34	8056	7543.6	1624.34	1444	1813.5	1992.45	1055	5003.56	5585.33	6523	3023.7	3931.66	8398.17	21515	11505.5	1881.34	8661.49	3097.34	6541.67	3464.67	1668.67	5101.16	13908
ko00100	Metabolism	Lipid metabolism	Steroid biosynthesis	34437.9	18822.2	30345.5	19555.3	34192.7	32619.1	6264.97	5338.71	31316.9	5932.95	8239.43	2111.8	5217.42	16789.8	23536	25891.3	3514.5	3719.07	2839.33	6290.21	30826.5	35839.1	42400	48129.7	46731.3	31088.9	18302.4
ko00984	Metabolism	Xenobiotics biodegradation and metabolism	Steroid degradation	382815	149121	250545	133862	426939	231852	66302.4	56324.4	375282	72670.3	240097	8314.13	30532.4	119707	267525	253328	12009.6	49736.6	49867.5	45344.3	258086	335111	653108	708111	822736	344279	117945
ko00140	Metabolism	Lipid metabolism	Steroid hormone biosynthesis	95247	48882.6	74303.8	41609.3	101429	69809.1	17001.5	14701.4	90139.4	22631.7	112149	6596.81	19877.1	40032.1	65251.2	64958.8	9822.48	18638.2	19002.9	14411.1	72934.9	89019.7	148184	156009	183456	89391.4	43407
ko00945	Metabolism	Biosynthesis of other secondary metabolites	Stilbenoid, diarylheptanoid and gingerol biosynthesis	1408.66	220.67	545.66	7399.17	2701	4040.33	55.33	38	99	676.83	3171	522	3476.84	5454	1487.33	3568	1879.08	1641	520	572.67	5430.67	4042.33	229.67	599	282.67	700	395.33
ko00521	Metabolism	Biosynthesis of other secondary metabolites	Streptomycin biosynthesis	573985	438582	507858	337206	607627	546722	215245	194553	515034	380449	719841	196972	230305	341406	455034	436033	210743	328139	303898	226459	542461	548659	745783	790101	812778	531335	527570
ko00643	Metabolism	Xenobiotics biodegradation and metabolism	Styrene degradation	639926	384653	572456	331326	644253	592296	215467	199979	578096	222801	504277	117134	191635	312284	455208	474532	160879	247283	232562	233295	580588	624202	789302	865481	880537	587722	464626
ko00920	Metabolism	Energy metabolism	Sulfur metabolism	1.97409e+06	1.28705e+06	1.77392e+06	1.15868e+06	2.02234e+06	1.90022e+06	772682	730883	1.76329e+06	1.00523e+06	1.59431e+06	620465	805008	1.08268e+06	1.45763e+06	1.50937e+06	642005	1.00831e+06	1.02465e+06	844865	1.82658e+06	1.94869e+06	2.38383e+06	2.62134e+06	2.6321e+06	1.78152e+06	1.6078e+06
ko04122	Genetic Information Processing	Folding, sorting and degradation	Sulfur relay system	543945	429470	504621	316006	560577	523639	240624	235109	501697	459158	687790	256269	241431	339781	443651	419094	266888	383296	356762	262176	514176	514656	679260	724374	752181	508854	619686
ko04721	Organismal Systems	Nervous system	Synaptic vesicle cycle	0.017	0.017	0.017	0.017	0.017	0.017	0.017	0.017	0.017	19	0.017	0.017	0.017	0.017	0.017	0.017	0.017	0.017	0.017	0.017	0.017	0.017	0.017	0.017	0.017	0.017	0.017
ko00072	Metabolism	Lipid metabolism	Synthesis and degradation of ketone bodies	753512	459535	673814	396817	733006	702790	305469	285541	671302	352613	686729	170342	211874	383951	535061	556940	185346	281041	255355	333717	689932	738432	938548	1.01402e+06	1.03218e+06	679284	574978
ko05322	Human Diseases	Immune disease	Systemic lupus erythematosus	299	723	344.5	212	554	126.29	29	246.33	17	800.5	2427.16	1101.67	2691.62	247.67	328.67	59.33	1959.96	2900.27	2940.65	102.5	466.5	120.83	1110.83	1088	218	553.5	2045
ko04668	Environmental Information Processing	Signal transduction	TNF signaling pathway	0.017	27	1	0.017	0.017	39.29	22	0.017	0.017	118	0.017	1	0.017	48	243	1	0.017	0.017	0.017	18	224	0.017	103	181	0.017	301	0.017
ko00430	Metabolism	Metabolism of other amino acids	Taurine and hypotaurine metabolism	480366	319520	430838	242070	477515	432189	176431	164453	446158	282221	442049	139169	137969	241885	354379	350977	140991	202116	181916	186607	419834	461023	607720	659610	682163	448990	390636
ko00900	Metabolism	Metabolism of terpenoids and polyketides	Terpenoid backbone biosynthesis	966430	740350	875387	576386	977794	926578	399572	369788	876940	730992	1.18456e+06	360073	399202	584538	755908	731316	398305	579394	511444	431047	915406	933524	1.22007e+06	1.27998e+06	1.30945e+06	886715	911131
ko00253	Metabolism	Metabolism of terpenoids and polyketides	Tetracycline biosynthesis	0.017	318.17	511	49.17	0.017	6	0.17	0.017	0.017	82.67	8822.99	37.65	98.14	114.5	238	109.33	20.85	98.82	115.31	10.17	134	55.17	192	2	4	22.83	48
ko04659	Organismal Systems	Immune system	Th17 cell differentiation	46082.1	36008.7	40744.2	28618	45944.1	41940.9	21338.3	19342.9	39039.7	39508.7	30745.7	17448.4	19798.6	28474.9	34896.9	34180.8	16937.8	24585.1	25019.4	23299.4	43246.6	43882.1	54325.8	58782.9	56360.8	40788.1	41941.6
ko04714	Organismal Systems	Environmental adaptation	Thermogenesis	434219	287516	378434	258938	432786	411467	200016	189605	381905	265452	455124	132335	157781	256034	324661	334520	139652	214674	186302	223252	418047	426363	545029	576533	594380	396063	362556
ko00730	Metabolism	Metabolism of cofactors and vitamins	Thiamine metabolism	668563	531158	600789	412309	686132	626823	308170	287140	607945	574208	764836	289975	305956	412486	545643	511969	331763	462676	412249	325976	622131	628657	827667	872473	883779	619089	715799
ko04919	Organismal Systems	Endocrine system	Thyroid hormone signaling pathway	153113	92508.5	145556	65154.2	131763	146396	65037.5	59299.4	131494	39454.8	50917.6	6084.33	14367.4	60793.6	100086	106002	10609.6	13198.7	11099.1	72104.3	128722	148185	145314	175372	144413	134843	99845
ko04918	Organismal Systems	Endocrine system	Thyroid hormone synthesis	67076.9	58295.7	62163.4	51516.1	67951.5	69666.5	49111.2	48083.8	55727.1	82305.7	91960.6	47301.2	57011.8	56725.6	56027.2	56080.3	50295.9	78211.7	76096.5	56694.3	71944.7	65078.2	78427.1	79888.2	77922.5	61912.6	90024.6
ko04530	Cellular Processes	Cellular community - eukaryotes	Tight junction	58.8	20.8	144.2	0.2	0.017	0.017	43.8	183.2	37.4	6.8	0.2	3798.8	21	0.017	16.8	0.017	31	61.2	140.6	4	0.017	13.8	0.8	0.2	154	182.4	597
ko04624	Organismal Systems	Immune system	Toll and Imd signaling pathway	0.017	84	0.017	31	0.017	20	0.017	0.017	0.017	247	0.017	4	17	266.5	0.017	0.017	413	30	3	30	213	0.017	111	108	0.017	0.017	0.017
ko00623	Metabolism	Xenobiotics biodegradation and metabolism	Toluene degradation	570258	321113	521689	248938	482514	522314	284900	262554	487618	171911	205808	57663.4	56378.7	231509	367104	397096	43131.6	70841.1	65364.3	317704	482955	537109	607362	699840	576978	500650	355979
ko05145	Human Diseases	Infectious disease: parasitic	Toxoplasmosis	76125.3	51258.4	68542.1	49509.5	77294.5	79473.1	62404.4	58184.6	59076.2	49274.4	99650.4	41299.8	61719.9	43644.8	51517.2	59445.1	42932.4	73556.6	72393.6	71365.7	75425.5	73310.1	73055	73818.7	74762.2	63676	63868.4
ko00960	Metabolism	Biosynthesis of other secondary metabolites	Tropane, piperidine and pyridine alkaloid biosynthesis	230781	176946	216679	154272	239609	245765	94539.6	88560	204221	168747	241241	95469.9	101236	158352	180633	183615	100920	138363	123468	106470	236671	235327	277090	291318	282056	210538	222110
ko00380	Metabolism	Amino acid metabolism	Tryptophan metabolism	1.95531e+06	1.19953e+06	1.71749e+06	1.00468e+06	1.98607e+06	1.77244e+06	665079	622767	1.77825e+06	912420	1.95801e+06	446814	578633	979048	1.42353e+06	1.4372e+06	535100	805450	730031	713822	1.76801e+06	1.89551e+06	2.54242e+06	2.74762e+06	2.86287e+06	1.79225e+06	1.45314e+06
ko05152	Human Diseases	Infectious disease: bacterial	Tuberculosis	362364	263945	326073	207218	359818	344140	191223	176832	314176	238669	442712	127146	160636	207539	273967	273040	144593	222641	206585	209862	338053	343934	426615	451767	469205	322920	321458
ko02020	Environmental Information Processing	Signal transduction	Two-component system	6.06495e+06	4.44109e+06	5.73683e+06	4.00158e+06	5.95074e+06	6.30739e+06	3.0218e+06	2.90092e+06	5.20212e+06	4.32851e+06	4.63475e+06	2.74862e+06	2.7996e+06	3.92168e+06	4.59858e+06	4.84863e+06	2.42062e+06	3.58436e+06	3.5666e+06	3.4194e+06	6.06173e+06	6.04619e+06	6.60901e+06	7.1672e+06	6.61694e+06	5.4732e+06	6.35825e+06
ko04940	Human Diseases	Endocrine and metabolic disease	Type I diabetes mellitus	130660	89479.3	114624	66936.2	124367	116646	60937.7	55571.7	114316	71612.9	151196	29540.6	36534.5	66034	96953.4	94290.6	36565.7	53714.7	48205.1	65829.1	118682	121311	156999	167246	173317	115097	99687.9
ko01052	Metabolism	Metabolism of terpenoids and polyketides	Type I polyketide structures	4593.28	393.91	1879.66	23819.5	3937.32	13060.8	176.37	85.68	0.017	55.23	793.97	985.14	7256.48	15741.7	4238.12	9817.68	3201.43	3297.6	1153.03	2221.05	27586.2	10233	778.64	328.33	315.67	486.14	2203.8
ko04930	Human Diseases	Endocrine and metabolic disease	Type II diabetes mellitus	61439.2	51522.1	52722.2	37117.8	59493.4	57478.1	48993.1	45162.1	50728.7	57849.8	78229	35198.1	33906.9	39407.7	51721.9	47698.1	32706.1	49400.9	48274.5	53480.3	56638.1	53401.3	67004.9	68584.6	69764.9	52345.1	68613.1
ko00350	Metabolism	Amino acid metabolism	Tyrosine metabolism	1.42104e+06	881040	1.26897e+06	719298	1.35925e+06	1.33038e+06	607664	562192	1.25899e+06	723384	1.13625e+06	320529	327097	711616	1.00492e+06	1.04357e+06	292997	444812	420172	667225	1.26991e+06	1.37003e+06	1.71746e+06	1.86912e+06	1.8315e+06	1.27295e+06	1.0481e+06
ko00130	Metabolism	Metabolism of cofactors and vitamins	Ubiquinone and other terpenoid-quinone biosynthesis	683372	493643	617158	393794	653228	661355	329697	313945	595744	436976	621700	286165	224349	414758	517469	519535	226362	321194	296771	373560	654575	665216	813742	875455	858186	623557	659786
ko04370	Environmental Information Processing	Signal transduction	VEGF signaling pathway	0.017	27	1	0.017	0.017	39.29	22	0.017	0.017	118	0.017	1	0.017	48	243	1	0.017	0.017	0.017	18	224	0.017	103	181	0.017	301	0.017
ko00290	Metabolism	Amino acid metabolism	Valine, leucine and isoleucine biosynthesis	1.09873e+06	802489	1.01861e+06	631467	1.08477e+06	1.07415e+06	459351	427330	983208	720919	1.18019e+06	387656	411207	631881	837242	831913	380099	568628	529470	500683	1.02184e+06	1.07167e+06	1.31165e+06	1.40308e+06	1.41195e+06	1.01575e+06	1.00421e+06
ko00280	Metabolism	Amino acid metabolism	Valine, leucine and isoleucine degradation	2.49196e+06	1.56878e+06	2.19599e+06	1.32803e+06	2.5424e+06	2.28704e+06	910914	854630	2.26948e+06	1.32714e+06	2.85758e+06	646143	806338	1.31691e+06	1.8429e+06	1.85574e+06	748444	1.13323e+06	1.01455e+06	980441	2.29274e+06	2.43888e+06	3.30392e+06	3508427	3.71783e+06	2.29116e+06	1.94723e+06
ko01502	Human Diseases	Drug resistance: antimicrobial	Vancomycin resistance	314690	279786	294560	198138	326064	313152	130878	121284	290386	296546	419422	142978	142577	213851	266395	242616	160250	224252	187297	138203	303451	302831	395657	406746	405785	294318	344583
ko00513	Metabolism	Glycan biosynthesis and metabolism	Various types of N-glycan biosynthesis	4003.06	12785	3744.76	4782.72	3966.33	4231	1446.64	1134.87	3454.42	17652.9	8166.13	8454.98	5576.5	7673.86	3468.6	3325.23	7817.09	10692.7	8568.14	1360.67	3254.5	2669.64	9295.07	4500.96	661.2	3942.06	13128.2
ko04270	Organismal Systems	Circulatory system	Vascular smooth muscle contraction	0.017	0.017	0.017	0.017	0.017	0.017	0.017	0.017	0.017	4	22	0.017	0.017	0.017	0.017	0.017	0.017	0.017	0.017	8	0.017	96	98	181	0.017	0.017	0.017
ko04962	Organismal Systems	Excretory system	Vasopressin-regulated water reabsorption	0.017	0.017	0.017	0.017	0.017	0.017	0.017	0.017	0.017	19	0.017	0.017	0.017	0.017	0.017	0.017	0.017	0.017	0.017	0.017	0.017	0.017	0.017	0.017	0.017	0.017	0.017
ko05110	Human Diseases	Infectious disease: bacterial	Vibrio cholerae infection	6949.77	2685.6	3185.58	2371	3173.33	4209.27	13036	12306.5	2853.5	10922	169.4	2270.09	419	1838.17	4087.23	4231.67	1744	374.42	479.77	15020.5	4791	3999.16	1933.07	2268.57	1774.47	3798	3010.58
ko05203	Human Diseases	Cancer: overview	Viral carcinogenesis	61401.6	51515.1	52722.2	37083.4	59493.4	57478.1	48988.1	45162.1	50686.9	57590.6	78229	35094.1	33906.3	39326.8	51641.4	47664.3	32706.1	49400.9	48274.5	53480.3	56638.1	53401.3	67004.9	68584.6	69764.9	52345.1	68613.1
ko05416	Human Diseases	Cardiovascular disease	Viral myocarditis	76053.3	51198.4	68542.1	49509.5	77273.5	79473.1	62352.4	58184.6	59076.2	48268.4	97479.4	41299.8	61678.9	43644.8	51431.2	59419.1	42520.9	73487.6	72307.6	71365.7	75425.5	73303.1	72989	73818.7	74761.2	63676	63868.4
ko00750	Metabolism	Metabolism of cofactors and vitamins	Vitamin B6 metabolism	337560	271276	309832	194088	357600	326606	140285	132535	306643	269957	403875	149490	155644	204682	270534	257262	157966	238682	223889	153041	317705	323400	430084	449161	463554	313112	340490
ko04310	Environmental Information Processing	Signal transduction	Wnt signaling pathway	8	9.5	167.5	26	0.017	80	7	0.017	4	87	0.017	68	28.5	0.017	0.017	90	17	11.5	106	26.5	16.5	30	4.5	0.017	0.017	63.5	34
ko00622	Metabolism	Xenobiotics biodegradation and metabolism	Xylene degradation	575532	332766	527074	248402	500827	520764	263175	244041	507785	147739	259596	60359.2	64243.1	234018	384687	403210	56152.2	89281.7	89964.1	288721	474060	541711	638462	728432	644851	511053	390791
ko05135	Human Diseases	Infectious disease: bacterial	Yersinia infection	59.3	71.3	146.7	12.2	1	34.5	65.8	183.2	165.4	298.3	48.87	3985.8	33	137.5	375.3	5	37	91.7	201.1	23.5	225	13.8	216.8	146.2	154	531.4	598.5
ko00908	Metabolism	Metabolism of terpenoids and polyketides	Zeatin biosynthesis	50381.8	47248.4	45992.6	32535	52029.5	49708.6	23059.2	21022.3	45329.2	52940.2	65781.3	24020.2	24474.1	35335.4	42431.3	38892.5	25743.5	37377.7	32273.8	24746.4	48888.3	48017.3	63491.2	64051.8	65545.1	46440.5	53841.2
ko00592	Metabolism	Lipid metabolism	alpha-Linolenic acid metabolism	154770	84933.1	123145	74636.3	159415	126722	51121.5	48194.6	142721	71832.9	153049	40736.2	31020.6	74985.1	112128	112158	32670.9	50360.1	40895.1	53644.2	130000	146374	219806	240846	261369	139378	101053
ko00410	Metabolism	Metabolism of other amino acids	beta-Alanine metabolism	915660	585696	811187	470719	915475	840707	340074	317202	825415	495868	1.02283e+06	223805	255229	464287	677063	675094	251068	363407	342315	367763	828038	882677	1.15958e+06	1.24287e+06	1.28882e+06	833440	702414
ko01501	Human Diseases	Drug resistance: antimicrobial	beta-Lactam resistance	766621	648139	759789	516973	775922	833122	324732	309636	685716	652926	787155	387694	375760	529232	609058	614218	326468	487825	463299	358955	786908	771818	845900	881813	805929	718639	859675
ko04024	Environmental Information Processing	Signal transduction	cAMP signaling pathway	14528.5	7067.67	10223.7	5923.25	16956.7	10580.2	2519.17	2069.33	13643	3393.47	36831.7	1327.16	2578.43	7249.13	10915	9858.46	6025.75	7498.75	4345.16	2312.17	11931.2	13415.3	25362	26312.7	30142.7	13405.8	5236
ko04022	Environmental Information Processing	Signal transduction	cGMP-PKG signaling pathway	0.017	32	1	0.017	0.017	0.017	0.017	25	0.017	4	2198	0.017	43	22	2	26	13.5	50	93	8	107	103	101	242.5	1	153	0.017
ko03015	Genetic Information Processing	Translation	mRNA surveillance pathway	0.017	293	245	0.017	0.017	31	35	0.017	0.017	94	3273	54	111	78	353	2	431	104	59	18	224	0.017	7	113	482	306	0.017
ko04115	Cellular Processes	Cell growth and death	p53 signaling pathway	76053.3	51198.4	68542.1	49509.5	77273.5	79473.1	62352.4	58184.6	59076.2	48268.4	97491.9	41299.8	61678.9	43644.8	51431.2	59419.1	42520.9	73487.6	72307.6	71365.7	75425.5	73303.1	72989	73818.7	74761.2	63676	63868.4
